# Supplementary material for: Accelerated Sensitivity Analysis in High-Dimensional Stochastic Reaction Networks
Source: PLoS One. 2015 Jul 10;10(7):e0130825. doi: 10.1371/journal.pone.0130825 (PMC4498611; doi:10.1371/journal.pone.0130825)
Supplement: S5 File — A zip file that contains all the Matlab source files needed for the generation of the figures of this publication. (ZIP) [file pone.0130825.s005.zip]

Archive with 194 entries (166 files):
- matlab_code_and_data/
- matlab_code_and_data/.DS_Store
- __MACOSX/
- __MACOSX/matlab_code_and_data/
- __MACOSX/matlab_code_and_data/._.DS_Store
- matlab_code_and_data/1_p53/
- matlab_code_and_data/1_p53/.DS_Store
- __MACOSX/matlab_code_and_data/1_p53/
- __MACOSX/matlab_code_and_data/1_p53/._.DS_Store
- matlab_code_and_data/1_p53/compute_observables.m
- __MACOSX/matlab_code_and_data/1_p53/._compute_observables.m
- matlab_code_and_data/1_p53/data/
- matlab_code_and_data/1_p53/data/.DS_Store
- __MACOSX/matlab_code_and_data/1_p53/data/
- __MACOSX/matlab_code_and_data/1_p53/data/._.DS_Store
- matlab_code_and_data/1_p53/data/data_set_test/
- matlab_code_and_data/1_p53/data/data_set_test/.DS_Store
- __MACOSX/matlab_code_and_data/1_p53/data/data_set_test/
- __MACOSX/matlab_code_and_data/1_p53/data/data_set_test/._.DS_Store
- matlab_code_and_data/1_p53/data/data_set_test/iat.mat
- matlab_code_and_data/1_p53/input_data/
- matlab_code_and_data/1_p53/input_data/p53simple.txt
- matlab_code_and_data/1_p53/input_data/p53simple_connectivity.txt
- matlab_code_and_data/1_p53/input_data/p53simple_initial_population.txt
- matlab_code_and_data/1_p53/input_data/p53simple_reactants.txt
- matlab_code_and_data/1_p53/input_data/p53simple_reaction_constants.txt
- matlab_code_and_data/1_p53/input_data/p53simple_stoichiomatrix.txt
- matlab_code_and_data/1_p53/plot_bound_vs_SI.m
- __MACOSX/matlab_code_and_data/1_p53/._plot_bound_vs_SI.m
- matlab_code_and_data/1_p53/plot_bound_vs_SI_fit.m
- __MACOSX/matlab_code_and_data/1_p53/._plot_bound_vs_SI_fit.m
- matlab_code_and_data/1_p53/README.txt
- __MACOSX/matlab_code_and_data/1_p53/._README.txt
- matlab_code_and_data/1_p53/run_p53.m
- __MACOSX/matlab_code_and_data/1_p53/._run_p53.m
- matlab_code_and_data/1_p53/run_p53_FIM_eq.m
- __MACOSX/matlab_code_and_data/1_p53/._run_p53_FIM_eq.m
- matlab_code_and_data/1_p53/run_p53_FIM_tv.m
- __MACOSX/matlab_code_and_data/1_p53/._run_p53_FIM_tv.m
- matlab_code_and_data/1_p53/run_p53_sensitivity.m
- __MACOSX/matlab_code_and_data/1_p53/._run_p53_sensitivity.m
- matlab_code_and_data/1_p53/run_p53_trajectories.m
- __MACOSX/matlab_code_and_data/1_p53/._run_p53_trajectories.m
- matlab_code_and_data/2_EGFR/
- matlab_code_and_data/2_EGFR/.DS_Store
- __MACOSX/matlab_code_and_data/2_EGFR/
- __MACOSX/matlab_code_and_data/2_EGFR/._.DS_Store
- matlab_code_and_data/2_EGFR/.Rapp.history
- matlab_code_and_data/2_EGFR/.RData
- matlab_code_and_data/2_EGFR/.Rhistory
- matlab_code_and_data/2_EGFR/compute_observables.m
- __MACOSX/matlab_code_and_data/2_EGFR/._compute_observables.m
- matlab_code_and_data/2_EGFR/data/
- matlab_code_and_data/2_EGFR/data/.DS_Store
- __MACOSX/matlab_code_and_data/2_EGFR/data/
- __MACOSX/matlab_code_and_data/2_EGFR/data/._.DS_Store
- matlab_code_and_data/2_EGFR/data/data_set_test/
- matlab_code_and_data/2_EGFR/data/data_set_test/.DS_Store
- __MACOSX/matlab_code_and_data/2_EGFR/data/data_set_test/
- __MACOSX/matlab_code_and_data/2_EGFR/data/data_set_test/._.DS_Store
- matlab_code_and_data/2_EGFR/data/data_set_test/iat.mat
- matlab_code_and_data/2_EGFR/input_data/
- matlab_code_and_data/2_EGFR/input_data/EGFR_simple.txt
- matlab_code_and_data/2_EGFR/input_data/EGFR_simple_connectivity.txt
- matlab_code_and_data/2_EGFR/input_data/EGFR_simple_initial_population.txt
- matlab_code_and_data/2_EGFR/input_data/EGFR_simple_initial_population_equilibrium.txt
- matlab_code_and_data/2_EGFR/input_data/EGFR_simple_initial_population_transient.txt
- matlab_code_and_data/2_EGFR/input_data/EGFR_simple_reactants.txt
- matlab_code_and_data/2_EGFR/input_data/EGFR_simple_reaction_constants.txt
- matlab_code_and_data/2_EGFR/input_data/EGFR_simple_stoichiomatrix.txt
- matlab_code_and_data/2_EGFR/plot_bound_vs_SI.m
- __MACOSX/matlab_code_and_data/2_EGFR/._plot_bound_vs_SI.m
- matlab_code_and_data/2_EGFR/plot_bound_vs_SI_fit.m
- __MACOSX/matlab_code_and_data/2_EGFR/._plot_bound_vs_SI_fit.m
- matlab_code_and_data/2_EGFR/README.txt
- __MACOSX/matlab_code_and_data/2_EGFR/._README.txt
- matlab_code_and_data/2_EGFR/run_egfr.m
- __MACOSX/matlab_code_and_data/2_EGFR/._run_egfr.m
- matlab_code_and_data/2_EGFR/run_egfr_FIM_eq.m
- __MACOSX/matlab_code_and_data/2_EGFR/._run_egfr_FIM_eq.m
- matlab_code_and_data/2_EGFR/run_egfr_FIM_tv.m
- __MACOSX/matlab_code_and_data/2_EGFR/._run_egfr_FIM_tv.m
- matlab_code_and_data/2_EGFR/run_egfr_FIM_variance.m
- __MACOSX/matlab_code_and_data/2_EGFR/._run_egfr_FIM_variance.m
- matlab_code_and_data/2_EGFR/run_egfr_sensitivity.m
- __MACOSX/matlab_code_and_data/2_EGFR/._run_egfr_sensitivity.m
- matlab_code_and_data/2_EGFR/run_egfr_sensitivity_variance.m
- __MACOSX/matlab_code_and_data/2_EGFR/._run_egfr_sensitivity_variance.m
- matlab_code_and_data/2_EGFR/variance_comparisson.m
- __MACOSX/matlab_code_and_data/2_EGFR/._variance_comparisson.m
- matlab_code_and_data/3_ProteinHomeostasis/
- matlab_code_and_data/3_ProteinHomeostasis/.DS_Store
- __MACOSX/matlab_code_and_data/3_ProteinHomeostasis/
- __MACOSX/matlab_code_and_data/3_ProteinHomeostasis/._.DS_Store
- matlab_code_and_data/3_ProteinHomeostasis/compute_observables.m
- __MACOSX/matlab_code_and_data/3_ProteinHomeostasis/._compute_observables.m
- matlab_code_and_data/3_ProteinHomeostasis/data/
- matlab_code_and_data/3_ProteinHomeostasis/data/.DS_Store
- __MACOSX/matlab_code_and_data/3_ProteinHomeostasis/data/
- __MACOSX/matlab_code_and_data/3_ProteinHomeostasis/data/._.DS_Store
- matlab_code_and_data/3_ProteinHomeostasis/data/data_set_test/
- matlab_code_and_data/3_ProteinHomeostasis/data/data_set_test/.DS_Store
- __MACOSX/matlab_code_and_data/3_ProteinHomeostasis/data/data_set_test/
- __MACOSX/matlab_code_and_data/3_ProteinHomeostasis/data/data_set_test/._.DS_Store
- matlab_code_and_data/3_ProteinHomeostasis/input_data/
- matlab_code_and_data/3_ProteinHomeostasis/input_data/protHom.txt
- matlab_code_and_data/3_ProteinHomeostasis/input_data/protHom_connectivity.txt
- matlab_code_and_data/3_ProteinHomeostasis/input_data/protHom_initial_population.txt
- matlab_code_and_data/3_ProteinHomeostasis/input_data/protHom_initial_population_BACKUP.txt
- matlab_code_and_data/3_ProteinHomeostasis/input_data/protHom_reactants.txt
- matlab_code_and_data/3_ProteinHomeostasis/input_data/protHom_reaction_constants.txt
- matlab_code_and_data/3_ProteinHomeostasis/input_data/protHom_stoichiomatrix.txt
- matlab_code_and_data/3_ProteinHomeostasis/plot_bound_vs_SI.m
- __MACOSX/matlab_code_and_data/3_ProteinHomeostasis/._plot_bound_vs_SI.m
- matlab_code_and_data/3_ProteinHomeostasis/plot_bound_vs_SI_fit.m
- __MACOSX/matlab_code_and_data/3_ProteinHomeostasis/._plot_bound_vs_SI_fit.m
- matlab_code_and_data/3_ProteinHomeostasis/README.txt
- __MACOSX/matlab_code_and_data/3_ProteinHomeostasis/._README.txt
- matlab_code_and_data/3_ProteinHomeostasis/run_protHom.m
- __MACOSX/matlab_code_and_data/3_ProteinHomeostasis/._run_protHom.m
- matlab_code_and_data/3_ProteinHomeostasis/run_protHom_FIM_tv.m
- __MACOSX/matlab_code_and_data/3_ProteinHomeostasis/._run_protHom_FIM_tv.m
- matlab_code_and_data/3_ProteinHomeostasis/run_protHom_sensitivity.m
- __MACOSX/matlab_code_and_data/3_ProteinHomeostasis/._run_protHom_sensitivity.m
- matlab_code_and_data/functions/
- matlab_code_and_data/functions/.DS_Store
- __MACOSX/matlab_code_and_data/functions/
- __MACOSX/matlab_code_and_data/functions/._.DS_Store
- matlab_code_and_data/functions/ciplot.m
- matlab_code_and_data/functions/color_bar3.m
- __MACOSX/matlab_code_and_data/functions/._color_bar3.m
- matlab_code_and_data/functions/comp_FIM_ssa_EGFR.m
- __MACOSX/matlab_code_and_data/functions/._comp_FIM_ssa_EGFR.m
- matlab_code_and_data/functions/comp_FIM_ssa_p53.m
- __MACOSX/matlab_code_and_data/functions/._comp_FIM_ssa_p53.m
- matlab_code_and_data/functions/comp_FIM_ssa_protHom.m
- __MACOSX/matlab_code_and_data/functions/._comp_FIM_ssa_protHom.m
- matlab_code_and_data/functions/comp_FIM_ssa_tv_EGFR.m
- __MACOSX/matlab_code_and_data/functions/._comp_FIM_ssa_tv_EGFR.m
- matlab_code_and_data/functions/comp_FIM_ssa_tv_p53.m
- __MACOSX/matlab_code_and_data/functions/._comp_FIM_ssa_tv_p53.m
- matlab_code_and_data/functions/comp_FIM_ssa_tv_protHom.m
- __MACOSX/matlab_code_and_data/functions/._comp_FIM_ssa_tv_protHom.m
- matlab_code_and_data/functions/comp_LR_ssa_p53.m
- __MACOSX/matlab_code_and_data/functions/._comp_LR_ssa_p53.m
- matlab_code_and_data/functions/compFIM_EGFR.m
- __MACOSX/matlab_code_and_data/functions/._compFIM_EGFR.m
- matlab_code_and_data/functions/compFIM_p53.m
- __MACOSX/matlab_code_and_data/functions/._compFIM_p53.m
- matlab_code_and_data/functions/compFIM_protHom.m
- __MACOSX/matlab_code_and_data/functions/._compFIM_protHom.m
- matlab_code_and_data/functions/compLR_p53.m
- __MACOSX/matlab_code_and_data/functions/._compLR_p53.m
- matlab_code_and_data/functions/compRER2_EGFR.m
- __MACOSX/matlab_code_and_data/functions/._compRER2_EGFR.m
- matlab_code_and_data/functions/compRER2_p53.m
- __MACOSX/matlab_code_and_data/functions/._compRER2_p53.m
- matlab_code_and_data/functions/compRER_EGFR.m
- __MACOSX/matlab_code_and_data/functions/._compRER_EGFR.m
- matlab_code_and_data/functions/compRER_p53.m
- __MACOSX/matlab_code_and_data/functions/._compRER_p53.m
- matlab_code_and_data/functions/compRER_protHom.m
- __MACOSX/matlab_code_and_data/functions/._compRER_protHom.m
- matlab_code_and_data/functions/initialize.m
- __MACOSX/matlab_code_and_data/functions/._initialize.m
- matlab_code_and_data/functions/mean_var.m
- matlab_code_and_data/functions/model_rates/
- matlab_code_and_data/functions/model_rates/rates_EGFR.m
- __MACOSX/matlab_code_and_data/functions/model_rates/
- __MACOSX/matlab_code_and_data/functions/model_rates/._rates_EGFR.m
- matlab_code_and_data/functions/model_rates/rates_p53.m
- __MACOSX/matlab_code_and_data/functions/model_rates/._rates_p53.m
- matlab_code_and_data/functions/model_rates/rates_protHom.m
- __MACOSX/matlab_code_and_data/functions/model_rates/._rates_protHom.m
- matlab_code_and_data/functions/model_rates/update_rates_EGFR.m
- __MACOSX/matlab_code_and_data/functions/model_rates/._update_rates_EGFR.m
- matlab_code_and_data/functions/model_rates/update_rates_p53.m
- __MACOSX/matlab_code_and_data/functions/model_rates/._update_rates_p53.m
- matlab_code_and_data/functions/model_rates/update_rates_protHom.m
- __MACOSX/matlab_code_and_data/functions/model_rates/._update_rates_protHom.m
- matlab_code_and_data/functions/my_resample.m
- __MACOSX/matlab_code_and_data/functions/._my_resample.m
- matlab_code_and_data/functions/reaction_ode.m
- __MACOSX/matlab_code_and_data/functions/._reaction_ode.m
- matlab_code_and_data/functions/reaction_ode_EGFR.m
- __MACOSX/matlab_code_and_data/functions/._reaction_ode_EGFR.m
- matlab_code_and_data/functions/reaction_ssa_coupled.m
- __MACOSX/matlab_code_and_data/functions/._reaction_ssa_coupled.m
- matlab_code_and_data/functions/reaction_ssa_fTime.m
- __MACOSX/matlab_code_and_data/functions/._reaction_ssa_fTime.m
- matlab_code_and_data/functions/reaction_ssa_nSamples.m
- __MACOSX/matlab_code_and_data/functions/._reaction_ssa_nSamples.m
- matlab_code_and_data/functions/README.txt
- matlab_code_and_data/functions/rxn2csm.m
