# Supplementary material for: Accelerated Sensitivity Analysis in High-Dimensional Stochastic Reaction Networks
Source: PLoS One. 2015 Jul 10;10(7):e0130825. doi: 10.1371/journal.pone.0130825 (PMC4498611; doi:10.1371/journal.pone.0130825)
Supplement: S5 File — A zip file that contains all the Matlab source files needed for the generation of the figures of this publication. (ZIP) [file pone.0130825.s005.zip › matlab_code_and_data/1_p53/compute_observables.m]

%   This script computes observables for the sensitivity data obtained
%   using the run_p53_sensitivity.m script.
%   Data are saved in './data' folder
%
%   Uncomment the part of the code that computes the desired observable
%
% (c) Giorgos Arampatzis & Yannis Pantazis, 2013, umass & uoc
%     mail: {gtarabat, yannis.pantazis}@gmail.com

clc; clear;

folder_name = 'data/';

%=========================================================================================================
%=========================================================================================================
%                     Mean over mean coverage of species
%=========================================================================================================
%=========================================================================================================
% load([folder_name 'parameters_' fileMarker '.mat'])
% Np = length(IND); % number of parameters
% 
% obs = zeros(nSp-1,Ns);
% global_obs = zeros(Np,1);
% global_std = zeros(Np,1);
% for i = 1:Np
%     disp(i)
%     load([folder_name 'sens_species_' fileMarker '_' sprintf('%02d',i) '.mat']);
%     
%     Integral of the absolute of the derivative
%     for k = 1:nSp-1
%         tmp = abs( squeeze( ( time_series2(1:Ns,k,:)-time_series1(1:Ns,k,:) )/epsilon  ));
%         obs(k,:) =  sum(tmp,2)*( t_res(2)-t_res(1) )/data1.T;
%     end
%     Mean over species
%     tmp = mean(obs);
%     Mean over samples
%     global_obs(i) = mean(tmp );
%     global_std(i) = std( tmp );
%     
% end
% global_obs = global_obs';
% global_std = global_std';
% observable_type = 'Mean over species of the integral of the absolute of the derivative';
% save([ folder_name 'obs_1' fileMarker],'global_obs','global_std')


%=========================================================================================================
%=========================================================================================================
%                                          Mean of species
%=========================================================================================================
%=========================================================================================================

% load([folder_name 'parameters.mat'])
% data=data1;
% 
% Np = length(IND); % number of parameters
% ind1 = 1;
% t_res = t_res(ind1:end);
% 
% global_obs = zeros(nSp-1,Np);
% global_std = zeros(nSp-1,Np);
% for i = 1:Np
%     disp(i)
%     load([folder_name 'sens_species_' sprintf('%02d',IND(i)) '.mat'])
%     
%     for k = 1:nSp-1
%         fprintf('-%d-',k);
%         tmp = abs( squeeze( ( time_series2(1:Ns,k,ind1:end)-time_series1(1:Ns,k,ind1:end) )/epsilon));
%         tmp1 =  trapz(t_res,tmp,2)/data.T;
%         
%         global_obs(k,i) = mean(tmp1);
%         global_std(k,i) = std( tmp1);
%     end
% end
% 
% observable_type = 'Integral of the absolute of the derivative';
% save([ folder_name 'obs_2'],'global_obs','global_std')


%=========================================================================================================
%=========================================================================================================
%                                          Mean of species, F observable
%=========================================================================================================
%=========================================================================================================

% load([folder_name 'parameters.mat'])
% data=data1;
% 
% Np = length(IND); % number of parameters
% ind1 = 1;
% t_res = t_res(ind1:end);
% 
% global_obs = zeros(nSp-1,Np);
% global_std = zeros(nSp-1,Np);
% bound_c    = zeros(nSp-1,Np);
% 
% for i = 1:Np
%     disp(i)
%     load([folder_name 'sens_species_' sprintf('%02d',IND(i)) '.mat'])
%     
%     for k = 1:nSp-1
%         fprintf('-%d-',k);
%         
%         tmp1 = squeeze( ( time_series1(1:Ns,k,ind1:end) ) );
%         tmp2 = squeeze( ( time_series2(1:Ns,k,ind1:end) ) );
%         
%         tmp1 = trapz(t_res,tmp1,2)/data.T;
%         tmp2 = trapz(t_res,tmp2,2)/data.T;
%         
%         tmp = abs( (tmp2-tmp1)/epsilon );
%         
%         
%         global_obs(k,i) = mean(tmp);
%         global_std(k,i) =  std(tmp);
%         
%         bound_c(k,i)    =  sqrt( var(tmp1)*data.T );
%         
%     end
% end
% fprintf('\n');
% 
% bound_c =  mean(bound_c,2);
% 
% observable_type = 'Integral of the absolute of the derivative';
% save([ folder_name 'obs_2b'],'global_obs','global_std','bound_c')

%=========================================================================================================
%=========================================================================================================
%                                           Autocorrelation
%=========================================================================================================
%=========================================================================================================

% load([folder_name 'parameters.mat'])
% load([folder_name 'p53_ac2.mat'])
% data=data1;
% DT = t_res(2)-t_res(1);
% nSp = data.N - 1;
% 
% 
% % ind1 = find(t_res>100,1,'first');
% ind1=1;
% len = length(t_res)-ind1;
% 
% IAT  = zeros(nSp,1);
% 
% 
% for k=1:nSp
%     disp([num2str(k) '/' num2str(nSp)])
%     
%     %-----------------------------------------------
%     intLen = ceil(200/DT);
%     tt = (0:intLen)*DT;
%     IAT(k)  = 2*trapz(tt,ac(k,1:intLen+1));
%     
% end
% 
% observable_type = 'Integral of the autocorrelation function (IAT)';
% save([ folder_name 'iat'],'IAT','ac');


%=========================================================================================================
%=========================================================================================================
%                                           PSD Global Observable
%=========================================================================================================
%=========================================================================================================
load([folder_name 'parameters.mat'])
data=data1;
Np = length(IND); % number of parameters
Dt = t_res(2)-t_res(1);
Dt2 = Dt^2;

max1 = zeros(nSp-1, Ns);
idx1 = zeros(nSp-1, Ns);
max2 = zeros(nSp-1, Ns);
idx2 = zeros(nSp-1, Ns);

local_obs1 = zeros(nSp-1,Np);
local_std1 = zeros(nSp-1,Np);
bound_c1   = zeros(nSp-1,Np);
local_obs2 = zeros(nSp-1,Np);
local_std2 = zeros(nSp-1,Np);
bound_c2   = zeros(nSp-1,Np);

for i = 1:Np
       
    disp(i)

    load([folder_name 'sens_species_' sprintf('%02d',i) '.mat']);
    
    % Drivative of the maximum frequency
    for k=1:Ns
        X = squeeze( time_series1(k,:,:) )';
        X = X - repmat(mean(X), length(t_res), 1);
        FFT1 = abs(fft(X)).^2; 
      
        [M1, I1] = max(FFT1(1:ceil(size(X,1)/2),:));
        max1(:,k) = M1'/(data.T^2)*Dt2;
        idx1(:,k) = I1';
        
        X = squeeze( time_series2(k,:,:) )';
        X = X - repmat(mean(X), length(t_res), 1);
        FFT2 = abs(fft(X)).^2; 

        [M2, I2] = max(FFT2(1:ceil(size(X,1)/2),:));
        max2(:,k) = M2'/(data.T^2)*Dt2;
        idx2(:,k) = I2';
    end
    
    tmp1 = ( max2 - max1 )  / epsilon;  tmp1 = abs(tmp1);
    tmp2 = ( idx2 - idx1 )  / epsilon;  tmp2 = abs(tmp2);
    
    local_obs1(:,i) = mean(tmp1 ,2);
    local_std1(:,i) = std( tmp1 ,0,2);
    bound_c1(:,i)   =  sqrt( var(max1,0,2)*data.T );

        
    local_obs2(:,i) = mean(tmp2 ,2);
    local_std2(:,i) = std( tmp2 ,0,2);
    bound_c2(:,i)   =  sqrt( var(idx1,0,2)*data.T );
end


global_obs = local_obs1;
global_std = local_std1;
bound_c    = mean(bound_c1,2);
save([ folder_name 'psd1.mat' ],'global_obs','global_std','bound_c')

global_obs = local_obs2;
global_std = local_std2;
bound_c    = mean(bound_c2,2);
save([ folder_name 'psd2.mat' ],'global_obs','global_std','bound_c')
