# Supplementary material for: Accelerated Sensitivity Analysis in High-Dimensional Stochastic Reaction Networks
Source: PLoS One. 2015 Jul 10;10(7):e0130825. doi: 10.1371/journal.pone.0130825 (PMC4498611; doi:10.1371/journal.pone.0130825)
Supplement: S5 File — A zip file that contains all the Matlab source files needed for the generation of the figures of this publication. (ZIP) [file pone.0130825.s005.zip › matlab_code_and_data/1_p53/input_data/p53simple_stoichiomatrix.txt]

1 0 -0 1 0
2 -1 -0 0 0
3 -1 -0 1 1
4 -1 -0 1 0
5 -1 -0 0 0
