# Supplementary material for: Accelerated Sensitivity Analysis in High-Dimensional Stochastic Reaction Networks
Source: PLoS One. 2015 Jul 10;10(7):e0130825. doi: 10.1371/journal.pone.0130825 (PMC4498611; doi:10.1371/journal.pone.0130825)
Supplement: S5 File — A zip file that contains all the Matlab source files needed for the generation of the figures of this publication. (ZIP) [file pone.0130825.s005.zip › matlab_code_and_data/1_p53/plot_bound_vs_SI.m]

%   plot the bound vs the sensitivity index in 2d and 3d.
%   
%
clc; clear;
path(path, '../functions');

folder_name = 'data/data_set_test/';

load([folder_name 'psd1'])

load([folder_name '../parameters'])
load([folder_name 'iat'])

load data/FIM_RER_tv.mat

IND = [1:2  5:7 4 3];
Np = length(IND);

FIM = FIM(IND); 
% FIM = 2*RER(IND)/epsilon/epsilon;

% BOUND_c = sqrt(IAT);
BOUND_c = bound_c;


% Do this for PSD for better demonstration
BOUND_c([1,3]) = BOUND_c([3,1]);
global_obs([1,3],:) = global_obs([3,1],:);


[~ , IND1] = sort(sqrt(FIM),'descend');
[~ , IND2] = sort(BOUND_c,'descend');

global_obs1 = global_obs(:,IND1);
global_obs2 = global_obs(IND2,IND1);

% =================================================================================
%  mesh plot   (FIGURE 2)
% =================================================================================
IAT = bound_c;
M = length(FIM); N = length(IAT); MN = M*N;
count = [M*N,0,0,0];

ZEROS = zeros(length(IAT),length(FIM));

[FIM, indF] = sort(sqrt(FIM),'descend');
[IAT, indI] = sort((IAT),'descend');
cFIM = cumsum(FIM);
cIAT = cumsum(IAT);

[X,Y] = meshgrid([0;cFIM],[0;cIAT]);
Z = zeros(length(cFIM)+1,length(cIAT)+1)';

A = repmat( IAT, 1, M);
A = reshape(A',1,M*N);
B = repmat(FIM',1,N);
[pr,indPR] =   sort( A.*B, 'descend');


class = [5000 500 50];


ii = find(pr>=class(1));
ii = indPR(ii); count(4)=length(ii);
I = ceil(ii/M);
J = ii - (I-1)*M;
flag3 = ZEROS;
for k=1:length(I)
    Z(I(k),J(k))=Z(I(k),J(k))+1;
    flag3(I(k),J(k)) = 1;
end


%%
ii = find( (pr>=class(2)) );
ii = indPR(ii); count(3)=length(ii);
I = ceil(ii/M);
J = ii - (I-1)*M;
flag2 = ZEROS;
for k=1:length(I)
    Z(I(k),J(k))=Z(I(k),J(k))+1;
    flag2(I(k),J(k)) = 1;
end


ii = find( (pr>=class(3)) );
ii = indPR(ii); count(2)=length(ii);
I = ceil(ii/M);
J = ii - (I-1)*M;
flag1 = ZEROS;
for k=1:length(I)
    Z(I(k),J(k))=Z(I(k),J(k))+1;
    flag1(I(k),J(k)) = 1;
end

figure(1);
count(1:3) = count(1:3) - count(2:4);
surf(X,Y,Z);

cb = colorbar('peer',gca);
set(cb,'YTick',[0 1 2 3])
set(cb,'YTickLabel',{['(' num2str(count(1)) ')'],...
                     ['(' num2str(count(2)) ')'],...
                     ['(' num2str(count(3)) ')'],...
                     ['(' num2str(count(4)) ')']})

axis tight
view(0,90)
xlabel('cummulative sqrt(FIM)')
ylabel('cummulative sqrt(IAT)')
title(['Sensitivity Index for Protein Homeostasis model. #Sensitivities=' num2str(M*N)])


flag3 = flag3-flag2;
flag2 = flag2-flag1;
index = 3*flag1 + 2*flag2 + 1*flag3;

% 
% figure(2)
% 
% OBS = global_obs2;
% h=bar3(OBS',1);
% 
% color_bar3(h, index, [1 2 3])
% view(58,58)
% 
% axis tight


%%
% =================================================================================
%  3D plot sensitivity   (FIGURE 3)
% =================================================================================
% 
fig1 = figure(2);
axes1 = axes('Parent',fig1,'FontSize',14,'FontName','Arial');
set(fig1,'InvertHardcopy','off','Color',[1 1 1]);

P = global_obs;

% The following 3 lines are used to remove the artifacts from the eps
% exported file.
P=padarray(P,[1,1],0,'both'); %padd the edges to avoid artefacts
P=interp2(P,4,'nearest');
P = P(8:end-9,8:end-9);

h=bar3(P',1);
xlabel('Species','FontName','Arial','FontSize',14,'Rotation',-53,'FontWeight','Bold')
ylabel('Parameters','FontName','Arial','FontSize',14,'Rotation',28,'FontWeight','Bold')
zlabel('Sensitivity','FontName','Arial','FontSize',14,'Rotation',90,'FontWeight','Bold')

set(h,'edgecolor','none');
axis tight
colorbar
view(58,58)
for k = 1:length(h)
    zdata = get(h(k),'ZData');
    set(h(k),'CData',zdata,'FaceColor','interp','FaceLighting','flat')
end
set(gca,'xticklabel',[1 2 3 4])
set(gca,'yticklabel',[2 4 6 8 10])


fig2 = figure(3);

P = global_obs1;

% The following 3 lines are used to remove the artifacts from the eps
% exported file.
P=padarray(P,[1,1],0,'both'); %padd the edges to avoid artefacts
P=interp2(P,4,'nearest');
P = P(8:end-9,8:end-9);

axes2 = axes('Parent',fig2,'FontSize',14,'FontName','Arial');
set(fig2,'InvertHardcopy','off','Color',[1 1 1]);
h=bar3(P',1);


xlabel('Species','FontName','Arial','FontSize',14,'Rotation',-53,'FontWeight','Bold')
ylabel('Parameters','FontName','Arial','FontSize',14,'Rotation',28,'FontWeight','Bold')
zlabel('Sensitivity','FontName','Arial','FontSize',14,'Rotation',90,'FontWeight','Bold')

set(h,'edgecolor','none');
axis tight
colorbar
view(58,58)
for k = 1:length(h)
    zdata = get(h(k),'ZData');
    set(h(k),'CData',zdata,...
             'FaceColor','interp')
end
set(gca,'xticklabel',[1 2 3 4])
set(gca,'yticklabel',[2 4 6 8 10])


fig3 = figure(4);
axes3 = axes('Parent',fig3,'FontSize',14,'FontName','Arial');
set(fig3,'InvertHardcopy','off','Color',[1 1 1]);

P = global_obs2;

% The following 3 lines are used to remove the artifacts from the eps
% exported file.
P=padarray(P,[1,1],0,'both'); %padd the edges to avoid artefacts
P=interp2(P,4,'nearest');
P = P(9:end-9,9:end-9);

figure(4)
h=bar3(P',1);


xlabel('Species','FontName','Arial','FontSize',14,'Rotation',-53,'FontWeight','Bold')
ylabel('Parameters','FontName','Arial','FontSize',14,'Rotation',28,'FontWeight','Bold')
zlabel('Sensitivity','FontName','Arial','FontSize',14,'Rotation',90,'FontWeight','Bold')

set(h,'edgecolor','none');
axis tight
colorbar
view(58,58)
for k = 1:length(h)
    zdata = get(h(k),'ZData');
    set(h(k),'CData',zdata,...
             'FaceColor','interp')
end
set(gca,'xticklabel',[1 2 3 4])
set(gca,'yticklabel',[2 4 6 8 10])
% =================================================================================
