# Supplementary material for: Accelerated Sensitivity Analysis in High-Dimensional Stochastic Reaction Networks
Source: PLoS One. 2015 Jul 10;10(7):e0130825. doi: 10.1371/journal.pone.0130825 (PMC4498611; doi:10.1371/journal.pone.0130825)
Supplement: S5 File — A zip file that contains all the Matlab source files needed for the generation of the figures of this publication. (ZIP) [file pone.0130825.s005.zip › matlab_code_and_data/1_p53/README.txt]

FOLDER NAME: 1_p3
MODEL: p53

SUBFOLDERS:
    1. data: data created and used by the scripts
    2. input_data: data describing the model

DEPENDENCIES: ../functions


FIGURE 1: run_p53_trajectories.m
FIGURE 2: plot_bound_vs_SI.m
FIGURE 3: plot_bound_vs_SI.m

How to use:
    1.  run the script 'run_p53_sensitivity' to compute trajectories using
        the coupling finite difference method.
    2.  run the script 'run_p53_FIM_tv' to compute FIM (it also computes RER).
    3.  run the script 'compute_observables' to compute an observable from
        the trajectories created by step 1.
    4.  run the script 'plot_bound_vs_SI' to plot the observable computed
        by step 3 versus the FIM computed by step 2.
