# Supplementary material for: Accelerated Sensitivity Analysis in High-Dimensional Stochastic Reaction Networks
Source: PLoS One. 2015 Jul 10;10(7):e0130825. doi: 10.1371/journal.pone.0130825 (PMC4498611; doi:10.1371/journal.pone.0130825)
Supplement: S5 File — A zip file that contains all the Matlab source files needed for the generation of the figures of this publication. (ZIP) [file pone.0130825.s005.zip › matlab_code_and_data/1_p53/run_p53.m]

%   This script simulates and saves a single run 
%   of the p53 model
%
% (c) Giorgos Arampatzis & Yannis Pantazis, 2013, umass & uoc
%     mail: {gtarabat, yannis.pantazis}@gmail.com

clc;clear

% set path
path(path, '../functions');
path(path, '../functions/model_rates');

% folder name to save data
folder_name = 'data/';

% file with the reaction data
fname = 'input_data/p53simple';

% create auxiliary files
exCM = dir([fname '_connectivity.txt']);
if isempty(exCM) % if connectivity matrix does not exist, create it
    rxn2csm([fname '.txt']);
end


% initialize data
data = initialize(fname);

% 2 special parameters
data.k = 0.01;
data.ak = 1.7;

data.T = 4e5;
t_res = 0:0.01:data.T;

data.t_res = t_res;


save([ folder_name 'parameters_single_run']);


tt = tic;

output = reaction_ssa_fTime(data,'p53');

ts = output.species_ts(:,2:end);

save_file = [ folder_name 'single_run'];
save(save_file, 'ts');

toc(tt)
