# Supplementary material for: Accelerated Sensitivity Analysis in High-Dimensional Stochastic Reaction Networks
Source: PLoS One. 2015 Jul 10;10(7):e0130825. doi: 10.1371/journal.pone.0130825 (PMC4498611; doi:10.1371/journal.pone.0130825)
Supplement: S5 File — A zip file that contains all the Matlab source files needed for the generation of the figures of this publication. (ZIP) [file pone.0130825.s005.zip › matlab_code_and_data/1_p53/run_p53_FIM_eq.m]

% Compute FIM and RER at equilibrium for p_53
%
%
%
% (c) Yannis Pantazis, 2013, umass
%     mail: yannis.pantazis@gmail.com

clc; clear
path(path, '../functions');
path(path, '../functions/model_rates');

% file with the reactions
file_name = 'input_data/p53simple';

% create auxiliary files
exCM = dir([file_name '_connectivity.txt']);
if isempty(exCM) % if connectivity matrix does not exist, create it
    rxn2csm([file_name '.txt']);
end


data = initialize(file_name);

% p53 special parameters
data.k = 0.01;
data.ak = 1.7;

% perturbations
K = 7;
eps0 = 0.1;
data.epsilon = eps0 * [eye(K); -eye(K)];


%%

data.NoJ = 10^6;
res_ssa = comp_FIM_ssa_p53(data);


%%
FIMinst = res_ssa.FIM;
        
t = res_ssa.t(1:end-1)';
tt = cumsum(t);

FIMinst  = FIMinst(:,1:end-1);

FIMmean = FIMinst .* repmat(t,size(FIMinst,1),1);
FIMmean = cumsum(FIMmean,2)./repmat(tt,size(FIMinst,1),1);

FIMvar = ( FIMinst - repmat(FIMmean(:,end),1,size(FIMinst,2)) ).^2 ;
FIMvar = FIMvar .* repmat(t,size(FIMvar,1),1);
FIMvar = sum(FIMvar,2)./repmat(tt(end),size(FIMvar,1),1);

a = norminv(1-0.05/2);

FIMconf = a*sqrt(FIMvar/size(FIMinst,2));

FIM = FIMmean(:,end);

%%
RER  = res_ssa.RER(:,1:end-1);

RERmean  = RER .* repmat(t,size(RER,1),1);
RERmean = cumsum(RERmean,2)./repmat(tt,size(RER,1),1);

RERvar = ( RER - repmat(RERmean(:,end),1,size(RER,2)) ).^2 ;
RERvar  = RERvar .* repmat(t,size(RERvar,1),1);
RERvar = sum(RERvar,2)./repmat(tt(end),size(RERvar,1),1);

a = norminv(1-0.05/2);

RERconf = a*sqrt(RERvar/size(RER,2));

RER = RERmean(:,end); 

%%


IND = [1:2  5:7 4 3];

plot(FIM(IND),'k.-'); hold on
plot(2*RER(IND)/eps0/eps0,'r.-')

legend('FIM','2RER/\epsilon^2');
axis tight; grid on


save('data/RER_eq_long_inv.mat','FIM','FIMconf','RER','RERconf');
