# Supplementary material for: Accelerated Sensitivity Analysis in High-Dimensional Stochastic Reaction Networks
Source: PLoS One. 2015 Jul 10;10(7):e0130825. doi: 10.1371/journal.pone.0130825 (PMC4498611; doi:10.1371/journal.pone.0130825)
Supplement: S5 File — A zip file that contains all the Matlab source files needed for the generation of the figures of this publication. (ZIP) [file pone.0130825.s005.zip › matlab_code_and_data/1_p53/run_p53_FIM_tv.m]

% Compute time-varying FIM and RER for p_53
%
%
%
%
% (c) Yannis Pantazis, 2013, umass
%     mail: yannis.pantazis@gmail.com

clc; clear
path(path, '../functions');
path(path, '../functions/model_rates');

% file with the reactions
file_name = 'input_data/p53simple';

% create auxiliary files
exCM = dir([file_name '_connectivity.txt']);
if isempty(exCM) % if connectivity matrix does not exist, create it
    rxn2csm([file_name '.txt']);
end


data = initialize(file_name);

% p53 special parameters
data.k = 0.01;
data.ak = 1.7;

% perturbations
K = 7;
eps0 = 0.1;
data.epsilon = eps0 * eye(K);

NoI = 10;

data.T = 50; DT = 0.01;
data.t_res = 0:DT:data.T;
Mt_res = length(data.t_res);

[L , K] = size(data.epsilon);
RERinst = zeros(NoI,L, Mt_res);
FIMinst = zeros(NoI,K, Mt_res);

%%


parfor i=1:NoI
    disp(i)
    res_ssa = comp_FIM_ssa_tv_p53(data);

    FIMinst(i,:,:) = res_ssa.FIM;
    RERinst(i,:,:) = res_ssa.RER;

end

%%


FIMmean = squeeze( mean(FIMinst,1) );
FIMvar  = squeeze(  var(FIMinst,1) );
FIM     = trapz(FIMmean,2)*DT/data.T;


a = norminv(1-0.05/2);
FIMconf = a*sqrt(FIMvar/size(FIMinst,2));


%%
RERmean = squeeze( mean(RERinst,1) );
RERvar  = squeeze(  var(RERinst,1) );
RER     = trapz(RERmean,2)*DT/data.T;

a = norminv(1-0.05/2);
RERconf = a*sqrt(RERvar/size(RERinst,2));


IND = [1:2  5:7 4 3];

plot(FIM(IND),'k.-'); hold on
plot(2*RER(IND)/eps0/eps0,'r.-')

legend('FIM','2RER/\epsilon^2');
axis tight; grid on


save('data/FIM_RER_tv.mat','FIM','FIMconf','RER','RERconf');
