# Supplementary material for: Accelerated Sensitivity Analysis in High-Dimensional Stochastic Reaction Networks
Source: PLoS One. 2015 Jul 10;10(7):e0130825. doi: 10.1371/journal.pone.0130825 (PMC4498611; doi:10.1371/journal.pone.0130825)
Supplement: S5 File — A zip file that contains all the Matlab source files needed for the generation of the figures of this publication. (ZIP) [file pone.0130825.s005.zip › matlab_code_and_data/1_p53/run_p53_sensitivity.m]

%   This script simulates and saves the perturbed and the unperturbed
%   trajectories for all parameters of the p53 model
%   using a coupling algorithm.
%
% (c) Giorgos Arampatzis & Yannis Pantazis, 2013, umass & uoc
%     mail: {gtarabat, yannis.pantazis}@gmail.com

clc;clear

% set path
path(path, '../functions');
path(path, '../functions/model_rates');

% folder name to save data
folder_name = 'data/data_set_test/';

% file with the reaction data
fname = 'input_data/p53simple';

% create auxiliary files
exCM = dir([fname '_connectivity.txt']);
if isempty(exCM) % if connectivity matrix does not exist, create it
    rxn2csm([fname '.txt']);
end

tt = tic;

% initialize data
data1 = initialize(fname);

% 2 special parameters
data1.k = 0.01;
data1.ak = 1.7;

data1.T = 5;
t_res = 0:0.01:data1.T;

data1.t_res = t_res;

epsilon = 1e-1;

nSp = length(data1.X);
Nkr = length(data1.kr);

Ns = 24;


% Use this index to run over all parameters
IND = 1:Nkr+2;

% Use this index to run over the most sensitive parameters in order to
% refine the results. Index is obtained from FIM.
% IND = [  ];

save([ folder_name '../parameters']);


for i = IND
    
    data2 = data1;


    switch(i)
        case Nkr+1
            data2.k  = data1.k  + epsilon*data1.k;
        case Nkr+2
            data2.ak = data1.ak + epsilon*data1.ak;
        otherwise
            perturbation = zeros(Nkr,1); 
            perturbation( i ) = epsilon;
            data2.kr = data1.kr + perturbation.*data1.kr;
    end
    
    time_series1 = zeros(Ns, nSp-1, length(t_res));
    time_series2 = zeros(Ns, nSp-1, length(t_res));

    fprintf('%d \n', i);

    parfor k = 1:Ns

        tic;
        output = reaction_ssa_coupled(data1,data2,'p53');
        toc;

        time_series1(k,:,:) = output.species_ts1(:,2:end)';
        time_series2(k,:,:) = output.species_ts2(:,2:end)';

    end

    save_file = [ folder_name 'sens_species_' sprintf('%02d',i) ];
    save(save_file,'time_series1','time_series2');
    
end

toc(tt)
