# Supplementary material for: Accelerated Sensitivity Analysis in High-Dimensional Stochastic Reaction Networks
Source: PLoS One. 2015 Jul 10;10(7):e0130825. doi: 10.1371/journal.pone.0130825 (PMC4498611; doi:10.1371/journal.pone.0130825)
Supplement: S5 File — A zip file that contains all the Matlab source files needed for the generation of the figures of this publication. (ZIP) [file pone.0130825.s005.zip › matlab_code_and_data/1_p53/run_p53_trajectories.m]

% This script demonstrates the differences of the coupled and the uncoupled
% SSA. Corresponds to FIGURE 1.
clc;clear

% set path
path(path, '../functions');
path(path, '../functions/model_rates');

% folder name to save data
folder_name = 'data/data_set_test/';

% file with the reaction data
fname = 'input_data/p53simple';

% create auxiliary files
exCM = dir([fname '_connectivity.txt']);
if isempty(exCM) % if connectivity matrix does not exist, create it
    rxn2csm([fname '.txt']);
end

tt = tic;

% initialize data
data1 = initialize(fname);

% 2 special parameters
data1.k = 0.01;
data1.ak = 1.7;

data1.T = 14;
t_res = 0:0.01:data1.T;

data1.t_res = t_res;

epsilon = 1e-2;

nSp = length(data1.X);
Nkr = length(data1.kr);


i = 1;

data2 = data1;

switch(i)
    case Nkr+1
        data2.k  = data1.k  + epsilon*data1.k;
    case Nkr+2
        data2.ak = data1.ak + epsilon*data1.ak;
    otherwise
        perturbation = zeros(Nkr,1); 
        perturbation( i ) = epsilon;
        data2.kr = data1.kr + perturbation.*data1.kr;
end

output = reaction_ssa_coupled(data1,data2,'p53');

output1 = reaction_ssa_fTime(data1,'p53');
output2 = reaction_ssa_fTime(data2,'p53');

%%
i1 = 1;%3*floor(length(t_res)/4);
subplot(2,1,1); hold off;
plot(t_res(i1:end), output.species_ts1(i1:end,2:end),'LineWidth',1); hold on; axis tight; grid on;
plot(t_res(i1:end), output.species_ts2(i1:end,2:end),'--','LineWidth',1)

ylabel('Population')
xlabel('Time')

legend('p53','mdm2pre','mdm2')

subplot(2,1,2); hold off;
plot(t_res(i1:end), output1.species_ts(i1:end,2:end),'LineWidth',1); hold on; axis tight; grid on;
plot(t_res(i1:end), output2.species_ts(i1:end,2:end),'--','LineWidth',1)

ylabel('Population')
xlabel('Time')
legend('p53','mdm2pre','mdm2')
