# Supplementary material for: Accelerated Sensitivity Analysis in High-Dimensional Stochastic Reaction Networks
Source: PLoS One. 2015 Jul 10;10(7):e0130825. doi: 10.1371/journal.pone.0130825 (PMC4498611; doi:10.1371/journal.pone.0130825)
Supplement: S5 File — A zip file that contains all the Matlab source files needed for the generation of the figures of this publication. (ZIP) [file pone.0130825.s005.zip › matlab_code_and_data/2_EGFR/compute_observables.m]

%   This script computes observables for the sensitivity data obtained
%   using the run_EGFR_sensitivity.m script
%   Data are saved in './data' folder
%
%   Uncomment the part of the code that computes the desired observable
%
% (c) Giorgos Arampatzis & Yannis Pantazis, 2013, umass & uoc
%     mail: {gtarabat, yannis.pantazis}@gmail.com

clc; clear;

folder_name = 'data/';
fileMarker = '';


%=========================================================================================================
%=========================================================================================================
%                     Mean over mean coverage of species
%=========================================================================================================
%=========================================================================================================
% load([folder_name 'parameters_' fileMarker '.mat'])
% Np = length(IND); % number of parameters
% 
% obs = zeros(nSp-1,Ns);
% global_obs = zeros(Np,1);
% global_std = zeros(Np,1);
% for i = 1:Np
%     disp(i)
%     load([folder_name 'sens_species_' fileMarker '_' sprintf('%02d',i) '.mat']);
%     
%     % Integral of the absolute of the derivative
%     for k = 1:nSp-1
%         tmp = abs( squeeze( ( time_series2(1:Ns,k,:)-time_series1(1:Ns,k,:) )/epsilon  ));
%         obs(k,:) =  sum(tmp,2)*( t_res(2)-t_res(1) )/data1.T;
%     end
%     % Mean over species
%     tmp = mean(obs);
%     % Mean over samples
%     global_obs(i) = mean(tmp );
%     global_std(i) = std( tmp );
%     
% end
% global_obs = global_obs';
% global_std = global_std';
% observable_type = 'Mean over species of the integral of the absolute of the derivative';
% save([ folder_name 'obs_1' fileMarker],'observable_type','global_obs','global_std')
% 
% 


%=========================================================================================================
%=========================================================================================================
%                                          Mean of species
%=========================================================================================================
%=========================================================================================================
load([folder_name 'parameters' fileMarker '.mat'])
Np = length(IND); % number of parameters

ind1 = find(t_res>50,1,'first');
% ind1 = 1; ind2 = 5000;
t_res = t_res(ind1:end);

global_obs = zeros(nSp-1,Np);
global_std = zeros(nSp-1,Np);
for i = 1:Np
    disp(i)
    load([folder_name 'sens_species' fileMarker '_' sprintf('%02d',IND(i)) '.mat'])
    
    for k = 1:nSp-1
        fprintf('-%d-',k);
        tmp = abs( squeeze( ( time_series2(1:Ns,k,ind1:end)-time_series1(1:Ns,k,ind1:end) )/epsilon/data.order));
        tmp1 =  trapz(t_res,tmp,2)/data.T;
        
        global_obs(k,i) = mean(tmp1);
        global_std(k,i) = std( tmp1);
    end
end

observable_type = 'Integral of the absolute of the derivative';
save([ folder_name 'obs_2' fileMarker],'observable_type','global_obs','global_std')


%=========================================================================================================
%=========================================================================================================
%                                          Mean of species, F observable
%=========================================================================================================
%=========================================================================================================

load([folder_name 'parameters.mat'])

Np = length(IND); % number of parameters
ind1 = 5000; ind2 = 1e4;
t_res = t_res(ind1:ind2);

global_obs = zeros(nSp-1,Np);
global_std = zeros(nSp-1,Np);
bound_c    = zeros(nSp-1,Np);

for i = 1:Np
    disp(i)
    load([folder_name 'sens_species_' sprintf('%02d',IND(i)) '.mat'])
    
    for k = 1:nSp-1
        fprintf('-%d-',k);
        
        tmp1 = squeeze( ( time_series1(1:Ns,k,ind1:ind2) ) );
        tmp2 = squeeze( ( time_series2(1:Ns,k,ind1:ind2) ) );
        
        tmp1 = trapz(t_res,tmp1,2)/data.T;
        tmp2 = trapz(t_res,tmp2,2)/data.T;
        
        tmp = abs( (tmp2-tmp1)/epsilon );
        
        
        global_obs(k,i) = mean(tmp);
        global_std(k,i) =  std(tmp);
        
        bound_c(k,i)    =  sqrt( var(tmp1)*data.T );
        
    end
end
fprintf('\n');

bound_c =  mean(bound_c,2);

observable_type = 'Integral of the absolute of the derivative. [0,50]';
save([ folder_name 'obs_2b'],'observable_type','global_obs','global_std','bound_c')


%=========================================================================================================
%=========================================================================================================
%                                           Autocorrelation
%=========================================================================================================
%=========================================================================================================
% 
% load([folder_name 'parameters_single_run.mat'])
% DT = t_res(2)-t_res(1);
% nSp = data.N - 1;
% 
% load([folder_name 'single_run.mat']);
% 
% % ind1 = find(t_res>100,1,'first');
% ind1=1;
% len = length(t_res)-ind1;
% 
% ac = zeros(nSp,len+1);
% IAT1  = zeros(nSp,1);
% 
% 
% for k=1:nSp
%     disp([num2str(k) '/' num2str(nSp)])
%     
%     ts_tmp = ts(ind1:end,k);
%     
%     tmp_ac = xcov(ts_tmp,len,'biased');
%     ac(k,:) = tmp_ac(len+1:end);
%        
%     %-----------------------------------------------
%     intLen = ceil(500000/DT);
%     tt = (0:intLen)*DT;
%     IAT1(k)  = 2*trapz(tt,ac(k,1:intLen+1));
%     
% end
% 
% [IATexp1, g1, IATexp2, g2 ] = IAT_from_exp_fit_TEST(ac,DT);
% 
% observable_type = 'Integral of the autocorrelation function (IAT)';
% save([ folder_name 'iat'],'IAT1', 'IATexp1', 'IATexp2','ac');


%=========================================================================================================
%=========================================================================================================
%                                           PSD Global Observable
%=========================================================================================================
%=========================================================================================================
% load([folder_name 'parameters.mat'])
% Np = length(IND); % number of parameters
% 
% obs = zeros(nSp-1,Ns);
% global_obs = zeros(Np,1);
% global_std = zeros(Np,1);
% NFFT = 4096;
% FFT = zeros(NFFT, nSp-1);
% max1 = zeros(nSp-1, Ns);
% idx1 = zeros(nSp-1, Ns);
% max2 = zeros(nSp-1, Ns);
% idx2 = zeros(nSp-1, Ns);
% global_obs1 = zeros(Np,1);
% global_std1 = zeros(Np,1);
% local_obs1 = zeros(nSp-1,Np);
% local_std1 = zeros(nSp-1,Np);
% local_obs2 = zeros(nSp-1,Np);
% local_std2 = zeros(nSp-1,Np);
% for i = 1:Np
%        
%     disp(i)
% 
%     load([folder_name 'sens_species_' sprintf('%02d',i) '.mat']);
%     
%     % Drivative of the maximum frequency
%     for k=1:Ns
%         X = squeeze( time_series1(k,:,:) )';
%         X = X - repmat(mean(X), length(t_res), 1);
%         FFT = abs(fft(X, NFFT)).^2; 
%       
%         [M1, I1] = max(FFT(1:NFFT/2,:));
%         max1(:,k) = M1' / NFFT;
%         idx1(:,k) = I1';
%         
%         X = squeeze( time_series2(k,:,:) )';
%         X = X - repmat(mean(X), length(t_res), 1);
%         FFT = abs(fft(X, NFFT)).^2; 
% 
%         [M2, I2] = max(FFT(1:NFFT/2,:));
%         max2(:,k) = M2' / NFFT;
%         idx2(:,k) = I2';
%     end
%     
%     tmp1 = ( max2 - max1 )  / epsilon;  tmp1 = abs(tmp1);
%     tmp2 = ( idx2 - idx1 )  / epsilon;  tmp2 = abs(tmp2);
%     
% %     tmp = tmp ./ repmat( max(tmp,[],2),1,Ns ) ;
%     local_obs1(:,i) = mean(tmp1 ,2);
%     local_std1(:,i) = std( tmp1 ,0,2);
%     local_obs2(:,i) = mean(tmp2 ,2);
%     local_std2(:,i) = std( tmp2 ,0,2);
% end
% 
% for k=1:nSp-1
%     global_obs = local_obs1(k,:); 
%     global_std = local_std1(k,:);
%     observable_type = ['derivative of PSD for perturbation of '  num2str(k) ' parameter' ];
%     save([ folder_name 'psd_' num2str(k)],'global_obs','global_std')  
% end
% 
% for k=1:nSp-1
%     global_obs = local_obs2(k,:); 
%     global_std = local_std2(k,:);
%     observable_type = ['derivative of PSD freq. for perturbation of '  num2str(k) ' parameter' ];
%     save([ folder_name 'psd_freq_' num2str(k)],'global_obs','global_std')  
% end
