# Supplementary material for: Accelerated Sensitivity Analysis in High-Dimensional Stochastic Reaction Networks
Source: PLoS One. 2015 Jul 10;10(7):e0130825. doi: 10.1371/journal.pone.0130825 (PMC4498611; doi:10.1371/journal.pone.0130825)
Supplement: S5 File — A zip file that contains all the Matlab source files needed for the generation of the figures of this publication. (ZIP) [file pone.0130825.s005.zip › matlab_code_and_data/2_EGFR/input_data/EGFR_simple.txt]

[EGFR] + [EGF] = [EGF_EGFR] 0.003
[EGF_EGFR] = [EGFR] + [EGF] 0.06
2[EGF_EGFR] = [(EGF_EGFR)2] 0.01
[(EGF_EGFR)2] = 2[EGF_EGFR] 0.1
[(EGF_EGFR)2] = [(EGF_EGFR)2-P] 1
[(EGF_EGFR)2-P] = [(EGF_EGFR)2] 0.01
[(EGF_EGFR)2-P] = [(EGF_EGFR)2] 450
[(EGF_EGFR)2-P] + [PLCg] = [(EGF_EGFR)2_PLCg] 0.06
[(EGF_EGFR)2_PLCg] = [(EGF_EGFR)2-P] + [PLCg] 0.2
[(EGF_EGFR)2_PLCg] = [(EGF_EGFR)2_PLCg-P] 1
[(EGF_EGFR)2_PLCg-P] = [(EGF_EGFR)2_PLCg-P] 0.05
[(EGF_EGFR)2_PLCg-P] = [PLCg-P] + [(EGF_EGFR)2-P] 0.3
[PLCg-P] + [(EGF_EGFR)2-P] = [(EGF_EGFR)2_PLCg-P] 0.006
[PLCg-P] = [PLCg] 1
[Grb2] + [(EGF_EGFR)2-P] = [(EGF_EGFR)2_Grb2] 0.003
[(EGF_EGFR)2_Grb2] = [Grb2] + [(EGF_EGFR)2-P] 0.05
[(EGF_EGFR)2_Grb2] + [SOS] = [(EGF_EGFR)2_Grb2_SOS] 0.01
[(EGF_EGFR)2_Grb2_SOS] = [(EGF_EGFR)2_Grb2] + [SOS] 0.06
[(EGF_EGFR)2_Grb2_SOS] = [Grb2_SOS] + [(EGF_EGFR)2-P] 0.03
[Grb2_SOS] + [(EGF_EGFR)2-P] = [(EGF_EGFR)2_Grb2_SOS] 0.0045
[Grb2_SOS] = [Grb2] + [SOS] 0.0015
[Grb2] + [SOS] = [Grb2_SOS] 1e-4
[Shc] + [(EGF_EGFR)2-P] = [(EGF_EGFR)2_Shc] 0.09
[(EGF_EGFR)2_Shc] = [Shc] + [(EGF_EGFR)2-P] 0.6
[(EGF_EGFR)2_Shc] = [(EGF_EGFR)_Shc-P] 6
[(EGF_EGFR)_Shc-P] = [(EGF_EGFR)2_Shc] 0.06
[(EGF_EGFR)_Shc-P] = [(EGF_EGFR)2-P] + [Shc-P] 0.3
[(EGF_EGFR)2-P] + [Shc-P] = [(EGF_EGFR)_Shc-P] 9e-4
[Shc-P] = [Shc] 1.7
[(EGF_EGFR)_Shc-P] + [Grb2] = [(EGF_EGFR)2_Shc_Grb2] 0.003
[(EGF_EGFR)2_Shc_Grb2] = [(EGF_EGFR)_Shc-P] + [Grb2] 0.1
[(EGF_EGFR)2_Shc_Grb2] = [Shc_Grb2] + [(EGF_EGFR)2-P] 0.3
[Shc_Grb2] + [(EGF_EGFR)2-P] = [(EGF_EGFR)2_Shc_Grb2] 9e-4
[SOS] + [(EGF_EGFR)2_Shc_Grb2] = [(EGF_EGFR)2_Shc_Grb2_SOS] 0.01
[(EGF_EGFR)2_Shc_Grb2_SOS] = [SOS] + [(EGF_EGFR)2_Shc_Grb2] 0.0214
[(EGF_EGFR)2_Shc_Grb2_SOS] = [Shc_Grb2_SOS] + [(EGF_EGFR)2-P] 0.12
[Shc_Grb2_SOS] + [(EGF_EGFR)2-P] = [(EGF_EGFR)2_Shc_Grb2_SOS] 2.4e-4
[Grb2] + [Shc-P] = [Shc_Grb2] 0.003
[Shc_Grb2] = [Grb2] + [Shc-P] 0.1
[Shc_Grb2] + [SOS] = [Shc_Grb2_SOS] 0.03
[Shc_Grb2_SOS] = [Shc_Grb2] + [SOS] 0.064
[Shc_Grb2_SOS] = [Grb2_SOS] + [Shc-P] 0.1
[Grb2_SOS] + [Shc-P] = [Shc_Grb2_SOS] 0.021
[(EGF_EGFR)_Shc-P] + [Grb2_SOS] = [(EGF_EGFR)2_Shc_Grb2_SOS] 0.009
[(EGF_EGFR)2_Shc_Grb2_SOS] = [(EGF_EGFR)_Shc-P] + [Grb2_SOS] 0.0429
[PLCg-P] = [PLCgP-I] 1
[PLCgP-I] = [PLCg-P] 0.03
