# Supplementary material for: Accelerated Sensitivity Analysis in High-Dimensional Stochastic Reaction Networks
Source: PLoS One. 2015 Jul 10;10(7):e0130825. doi: 10.1371/journal.pone.0130825 (PMC4498611; doi:10.1371/journal.pone.0130825)
Supplement: S5 File — A zip file that contains all the Matlab source files needed for the generation of the figures of this publication. (ZIP) [file pone.0130825.s005.zip › matlab_code_and_data/2_EGFR/input_data/EGFR_simple_connectivity.txt]

1 2 3 4 0
2 4 0 2 3
3 4 0 5 0
4 5 0 4 0
5 5 0 6 0
6 6 0 5 0
7 6 0 5 0
8 6 7 8 0
9 8 0 6 7
10 8 0 9 0
11 9 0 9 0
12 9 0 10 6
13 10 6 9 0
14 10 0 7 0
15 11 6 12 0
16 12 0 11 6
17 12 13 14 0
18 14 0 12 13
19 14 0 15 6
20 15 6 14 0
21 15 0 11 13
22 11 13 15 0
23 16 6 17 0
24 17 0 16 6
25 17 0 18 0
26 18 0 17 0
27 18 0 6 19
28 6 19 18 0
29 19 0 16 0
30 18 11 20 0
31 20 0 18 11
32 20 0 21 6
33 21 6 20 0
34 13 20 22 0
35 22 0 13 20
36 22 0 23 6
37 23 6 22 0
38 11 19 21 0
39 21 0 11 19
40 21 13 23 0
41 23 0 21 13
42 23 0 15 19
43 15 19 23 0
44 18 15 22 0
45 22 0 18 15
46 10 0 24 0
47 24 0 10 0
