# Supplementary material for: Accelerated Sensitivity Analysis in High-Dimensional Stochastic Reaction Networks
Source: PLoS One. 2015 Jul 10;10(7):e0130825. doi: 10.1371/journal.pone.0130825 (PMC4498611; doi:10.1371/journal.pone.0130825)
Supplement: S5 File — A zip file that contains all the Matlab source files needed for the generation of the figures of this publication. (ZIP) [file pone.0130825.s005.zip › matlab_code_and_data/2_EGFR/input_data/EGFR_simple_initial_population.txt]

     1     0
     2     3
     3   583
     4    17
     5    33
     6     3
     7     1
     8     0
     9     1
    10     4
    11    15
    12     1
    13     3
    14     0
    15     0
    16     2
    17     0
    18     2
    19    77
    20     0
    21    38
    22     0
    23    31
    24    99
