# Supplementary material for: Accelerated Sensitivity Analysis in High-Dimensional Stochastic Reaction Networks
Source: PLoS One. 2015 Jul 10;10(7):e0130825. doi: 10.1371/journal.pone.0130825 (PMC4498611; doi:10.1371/journal.pone.0130825)
Supplement: S5 File — A zip file that contains all the Matlab source files needed for the generation of the figures of this publication. (ZIP) [file pone.0130825.s005.zip › matlab_code_and_data/2_EGFR/input_data/EGFR_simple_initial_population_transient.txt]

1 0
2 100
3 680
4 0
5 0
6 0
7 105
8 0
9 0
10 0
11 85
12 0
13 34
14 0
15 0
16 150
17 0
18 0
19 0
20 0
21 0
22 0
23 0
24 0
