# Supplementary material for: Accelerated Sensitivity Analysis in High-Dimensional Stochastic Reaction Networks
Source: PLoS One. 2015 Jul 10;10(7):e0130825. doi: 10.1371/journal.pone.0130825 (PMC4498611; doi:10.1371/journal.pone.0130825)
Supplement: S5 File — A zip file that contains all the Matlab source files needed for the generation of the figures of this publication. (ZIP) [file pone.0130825.s005.zip › matlab_code_and_data/2_EGFR/input_data/EGFR_simple_reactants.txt]

1  NULL
2  [EGFR]
3  [EGF]
4  [EGF_EGFR]
5  [(EGF_EGFR)2]
6  [(EGF_EGFR)2-P]
7  [PLCg]
8  [(EGF_EGFR)2_PLCg]
9  [(EGF_EGFR)2_PLCg-P]
10  [PLCg-P]
11  [Grb2]
12  [(EGF_EGFR)2_Grb2]
13  [SOS]
14  [(EGF_EGFR)2_Grb2_SOS]
15  [Grb2_SOS]
16  [Shc]
17  [(EGF_EGFR)2_Shc]
18  [(EGF_EGFR)_Shc-P]
19  [Shc-P]
20  [(EGF_EGFR)2_Shc_Grb2]
21  [Shc_Grb2]
22  [(EGF_EGFR)2_Shc_Grb2_SOS]
23  [Shc_Grb2_SOS]
24  [PLCgP-I]
