# Supplementary material for: Accelerated Sensitivity Analysis in High-Dimensional Stochastic Reaction Networks
Source: PLoS One. 2015 Jul 10;10(7):e0130825. doi: 10.1371/journal.pone.0130825 (PMC4498611; doi:10.1371/journal.pone.0130825)
Supplement: S5 File — A zip file that contains all the Matlab source files needed for the generation of the figures of this publication. (ZIP) [file pone.0130825.s005.zip › matlab_code_and_data/2_EGFR/input_data/EGFR_simple_reaction_constants.txt]

1 0.003
2 0.06
3 0.01
4 0.1
5 1
6 0.01
7 450
8 0.06
9 0.2
10 1
11 0.05
12 0.3
13 0.006
14 1
15 0.003
16 0.05
17 0.01
18 0.06
19 0.03
20 0.0045
21 0.0015
22 0.0001
23 0.09
24 0.6
25 6
26 0.06
27 0.3
28 0.0009
29 1.7
30 0.003
31 0.1
32 0.3
33 0.0009
34 0.01
35 0.0214
36 0.12
37 0.00024
38 0.003
39 0.1
40 0.03
41 0.064
42 0.1
43 0.021
44 0.009
45 0.0429
46 1
47 0.03
