# Supplementary material for: Accelerated Sensitivity Analysis in High-Dimensional Stochastic Reaction Networks
Source: PLoS One. 2015 Jul 10;10(7):e0130825. doi: 10.1371/journal.pone.0130825 (PMC4498611; doi:10.1371/journal.pone.0130825)
Supplement: S5 File — A zip file that contains all the Matlab source files needed for the generation of the figures of this publication. (ZIP) [file pone.0130825.s005.zip › matlab_code_and_data/2_EGFR/input_data/EGFR_simple_stoichiomatrix.txt]

1 -1 -1 1 0
2 -1 -0 1 1
3 -2 -0 1 0
4 -1 -0 2 0
5 -1 -0 1 0
6 -1 -0 1 0
7 -1 -0 1 0
8 -1 -1 1 0
9 -1 -0 1 1
10 -1 -0 1 0
11 -1 -0 1 0
12 -1 -0 1 1
13 -1 -1 1 0
14 -1 -0 1 0
15 -1 -1 1 0
16 -1 -0 1 1
17 -1 -1 1 0
18 -1 -0 1 1
19 -1 -0 1 1
20 -1 -1 1 0
21 -1 -0 1 1
22 -1 -1 1 0
23 -1 -1 1 0
24 -1 -0 1 1
25 -1 -0 1 0
26 -1 -0 1 0
27 -1 -0 1 1
28 -1 -1 1 0
29 -1 -0 1 0
30 -1 -1 1 0
31 -1 -0 1 1
32 -1 -0 1 1
33 -1 -1 1 0
34 -1 -1 1 0
35 -1 -0 1 1
36 -1 -0 1 1
37 -1 -1 1 0
38 -1 -1 1 0
39 -1 -0 1 1
40 -1 -1 1 0
41 -1 -0 1 1
42 -1 -0 1 1
43 -1 -1 1 0
44 -1 -1 1 0
45 -1 -0 1 1
46 -1 -0 1 0
47 -1 -0 1 0
