# Supplementary material for: Accelerated Sensitivity Analysis in High-Dimensional Stochastic Reaction Networks
Source: PLoS One. 2015 Jul 10;10(7):e0130825. doi: 10.1371/journal.pone.0130825 (PMC4498611; doi:10.1371/journal.pone.0130825)
Supplement: S5 File — A zip file that contains all the Matlab source files needed for the generation of the figures of this publication. (ZIP) [file pone.0130825.s005.zip › matlab_code_and_data/2_EGFR/run_egfr_FIM_eq.m]

% Compute FIM and RER at equilibrium for EGFR
%
% (c) Yannis Pantazis, 2013, umass
%     mail: yannis.pantazis@gmail.com

clc; clear
path(path, '../functions');
path(path, '../functions/model_rates');

% file with the reactions
fname = 'input_data/EGFR_simple';

% create auxiliary files
exCM = dir([fname '_connectivity.txt']);
if isempty(exCM) % if connectivity matrix does not exist, create it
    rxn2csm([fname '.txt']);
end

% initialize data
data = initialize(fname);

% Mickaelis-Menten special parameters
data.KM7 = 50;
data.KM14 = 100;
data.KM29 = 340;

data.theta = [data.kr(1:6); data.kr(8:13); data.kr(15:28); data.kr(30:47); data.kr(7); data.KM7; ...
              data.kr(14); data.KM14; data.kr(29); data.KM29;];

% directions
eps0 = 0.1;
data.epsilon = eps0*eye(length(data.theta));


%%

data.NoJ = 10^5;
res_ssa = comp_FIM_ssa_EGFR(data);


%%
FIMinst = [ res_ssa.FIM;...                         % 1:44
            squeeze(res_ssa.FIM7(1,1,:))';...       % 45
            squeeze(res_ssa.FIM7(1,2,:))';...       % 46    
            squeeze(res_ssa.FIM7(2,1,:))';...       % 47
            squeeze(res_ssa.FIM7(2,2,:))';...       % 48
            squeeze(res_ssa.FIM14(1,1,:))';...      % 49
            squeeze(res_ssa.FIM14(1,2,:))';...      % 50
            squeeze(res_ssa.FIM14(2,1,:))';...      % 51
            squeeze(res_ssa.FIM14(2,2,:))';...      % 52
            squeeze(res_ssa.FIM29(1,1,:))';...      % 53
            squeeze(res_ssa.FIM29(1,2,:))';...      % 54
            squeeze(res_ssa.FIM29(2,1,:))';...      % 55
            squeeze(res_ssa.FIM29(2,2,:))'];        % 56

        
t = res_ssa.t(1:end-1)';
tt = cumsum(t);

FIMinst  = FIMinst(:,1:end-1);

FIMmean  = FIMinst .* repmat(t,size(FIMinst,1),1);
FIMmean = cumsum(FIMmean,2)./repmat(tt,size(FIMinst,1),1);

FIMvar = ( FIMinst - repmat(FIMmean(:,end),1,size(FIMinst,2)) ).^2 ;
FIMvar  = FIMvar .* repmat(t,size(FIMvar,1),1);
FIMvar = sum(FIMvar,2)./repmat(tt(end),size(FIMvar,1),1);

a = norminv(1-0.05/2);

FIMconf = a*sqrt(FIMvar/size(FIMinst,2));

% diagonal elements only
FIM     = FIMmean( [1:44 45 48 49 52 53 56] ,end); 
FIMconf = FIMconf( [1:44 45 48 49 52 53 56] ,end); 


%%
RER  = res_ssa.RER(:,1:end-1);

RERmean  = RER .* repmat(t,size(RER,1),1);
RERmean = cumsum(RERmean,2)./repmat(tt,size(RER,1),1);

RERvar = ( RER - repmat(RERmean(:,end),1,size(RER,2)) ).^2 ;
RERvar  = RERvar .* repmat(t,size(RERvar,1),1);
RERvar = sum(RERvar,2)./repmat(tt(end),size(RERvar,1),1);

a = norminv(1-0.05/2);

RERconf = a*sqrt(RERvar/size(RER,2));
RERconf = 2*RERconf/eps0/eps0;

RER = RERmean(:,end); 
RER = 2*RER/eps0/eps0; % delete this line

%%
% plot(FIMmean(50,:)','k.'); hold on;
% plot(2*RERmean(50,:)/eps0/eps0','r')

IND = [1:6 45 7:12 47 13:26 49 27:44 46 48 50];

plot(FIM(IND),'k.-'); hold on
plot(RER(IND),'r.-')

axis tight; grid on


save('RER_eq_inv.mat','FIM','FIMconf','RER','RERconf');
