# Supplementary material for: Accelerated Sensitivity Analysis in High-Dimensional Stochastic Reaction Networks
Source: PLoS One. 2015 Jul 10;10(7):e0130825. doi: 10.1371/journal.pone.0130825 (PMC4498611; doi:10.1371/journal.pone.0130825)
Supplement: S5 File — A zip file that contains all the Matlab source files needed for the generation of the figures of this publication. (ZIP) [file pone.0130825.s005.zip › matlab_code_and_data/2_EGFR/run_egfr_FIM_tv.m]

% Compute FIM and RER at transient for EGRFR
clc; clear
path(path, '../functions');
path(path, '../functions/model_rates');

% file with the reactions
fname = 'input_data/EGFR_simple';

% create auxiliary files
exCM = dir([fname '_connectivity.txt']);
if isempty(exCM) % if connectivity matrix does not exist, create it
    rxn2csm([fname '.txt']);
end

% initialize data
data = initialize(fname);

% Mickaelis-Menten special parameters
data.KM7 = 50;
data.KM14 = 100;
data.KM29 = 340;

data.theta = [data.kr(1:6); data.kr(8:13); data.kr(15:28); data.kr(30:47); data.kr(7); data.KM7; ...
              data.kr(14); data.KM14; data.kr(29); data.KM29;];

% directions
eps0 = 0.1;
data.epsilon = eps0*eye(length(data.theta));

data.RERflag = 1;

NoI = 100;

data.T = 100; DT = 0.01;
data.t_res = 0:DT:data.T;
Mt_res = length(data.t_res);

[L , K] = size(data.epsilon);
RERinst = zeros(NoI,L, Mt_res);
FIMinst = zeros(NoI,K+6, Mt_res);

%%


parfor i=1:NoI
    disp(i)
    res_ssa = comp_FIM_ssa_tv_EGFR(data);

    FIMinst(i,:,:) = [  res_ssa.FIM;...                         % 1:44
                        squeeze(res_ssa.FIM7(1,1,:))';...       % 45
                        squeeze(res_ssa.FIM7(1,2,:))';...       % 46    
                        squeeze(res_ssa.FIM7(2,1,:))';...       % 47
                        squeeze(res_ssa.FIM7(2,2,:))';...       % 48
                        squeeze(res_ssa.FIM14(1,1,:))';...      % 49
                        squeeze(res_ssa.FIM14(1,2,:))';...      % 50
                        squeeze(res_ssa.FIM14(2,1,:))';...      % 51
                        squeeze(res_ssa.FIM14(2,2,:))';...      % 52
                        squeeze(res_ssa.FIM29(1,1,:))';...      % 53
                        squeeze(res_ssa.FIM29(1,2,:))';...      % 54
                        squeeze(res_ssa.FIM29(2,1,:))';...      % 55
                        squeeze(res_ssa.FIM29(2,2,:))'];        % 56%     
        
    RERinst(i,:,:) = res_ssa.RER;

end

%%
a = norminv(1-0.05/2);

FIMmean = squeeze( mean(FIMinst,1) );
FIMvar  = squeeze(  var(FIMinst,0,1) );

% FIM in [0,T/2]
Fn = ceil(Mt_res/2);
FIM1     = trapz(FIMmean(:,1:Fn),2)*DT/data.t_res(Fn);
FIM1conf = a*sqrt(FIMvar(:,1:Fn)/NoI);

% FIM in [0,T]
Fn = Mt_res;
FIM2     = trapz(FIMmean(:,1:Fn),2)*DT/data.t_res(Fn);
FIM2conf = a*sqrt(FIMvar(:,1:Fn)/NoI);


% diagonal elements only
FIM1     = FIM1( [1:44 45 48 49 52 53 56] ,end); 
FIM1conf = FIM1conf( [1:44 45 48 49 52 53 56] ,end);
FIM2     = FIM2( [1:44 45 48 49 52 53 56] ,end); 
FIM2conf = FIM2conf( [1:44 45 48 49 52 53 56] ,end);


%
RERmean = squeeze( mean(RERinst,1) );
RERvar  = squeeze( var(RERinst,0,1) );

% RER in [0,T/2]
Fn = ceil(Mt_res/2);
RER1     = trapz(RERmean(:,1:Fn),2)*DT/data.t_res(Fn);
RER1conf = a*sqrt(RERvar(:,1:Fn)/NoI);


% RER in [0,T]
Fn = Mt_res;
RER2    = trapz(RERmean(:,1:Fn),2)*DT/data.t_res(Fn);
RER2conf = a*sqrt(RERvar(:,1:Fn)/NoI);


IND = [1:6 45 7:12 47 13:26 49 27:44 46 48 50];


plot(FIM2(IND),'k.-'); hold on
plot(2*RER2(IND)/eps0/eps0,'r.-')

legend('FIM','2RER/\epsilon^2');
axis tight; grid on


save('data/FIM_RER_tv.mat','FIM1','FIM1conf','RER1','RER1conf');
save('data/FIM_RER_tv.mat','FIM2','FIM2conf','RER2','RER2conf','-append');
