# Supplementary material for: Accelerated Sensitivity Analysis in High-Dimensional Stochastic Reaction Networks
Source: PLoS One. 2015 Jul 10;10(7):e0130825. doi: 10.1371/journal.pone.0130825 (PMC4498611; doi:10.1371/journal.pone.0130825)
Supplement: S5 File — A zip file that contains all the Matlab source files needed for the generation of the figures of this publication. (ZIP) [file pone.0130825.s005.zip › matlab_code_and_data/2_EGFR/run_egfr_FIM_variance.m]

% Compute FIM and variance of FIM at transient for EGRFR
clc; clear
path(path, '../functions');
path(path, '../functions/model_rates');

% file with the reactions
fname = 'input_data/EGFR_simple';

% create auxiliary files
exCM = dir([fname '_connectivity.txt']);
if isempty(exCM) % if connectivity matrix does not exist, create it
    rxn2csm([fname '.txt']);
end

% initialize data
data = initialize(fname);

% Mickaelis-Menten special parameters
data.KM7 = 50;
data.KM14 = 100;
data.KM29 = 340;

data.theta = [data.kr(1:6); data.kr(8:13); data.kr(15:28); data.kr(30:47); data.kr(7); data.KM7; ...
              data.kr(14); data.KM14; data.kr(29); data.KM29;];

% directions
eps0 = 0.1;
data.epsilon = eps0*eye(length(data.theta));
data.RERflag = 0; % TRUE-FALSE for RER compuation

NoI = 10000; % it needs several hours to run. Decrease iterations by a factor of 10 to accelerate.


data.T = 10; DT = 0.01;
data.t_res = 0:DT:data.T;
Mt_res = length(data.t_res);

[L, K] = size(data.epsilon);


FIMsamples = zeros(K+6, NoI);

POPsamples = zeros(data.N,NoI);

% burning time data
data0 = data;
data0.T = 2;
data0.t_res = 0:0.01:data0.T;


%%
tt = tic();
parfor i=1:NoI
    disp(i)
    
    tic;
    res_ssa = comp_FIM_ssa_tv_EGFR(data0);
    
    data1 = data;
    data1.X = res_ssa.species_ts(end,:)';
    
    res_ssa = comp_FIM_ssa_tv_EGFR(data1);

    toc;
    FIMsamples(:,i) = [ res_ssa.intFIM;...             % 1:44
                        res_ssa.intFIM7(1,1) ;...      % 45
                        res_ssa.intFIM7(1,2) ;...      % 46
                        res_ssa.intFIM7(2,1) ;...      % 47
                        res_ssa.intFIM7(2,2) ;...      % 48
                        res_ssa.intFIM14(1,1);...      % 49
                        res_ssa.intFIM14(1,2);...      % 50
                        res_ssa.intFIM14(2,1);...      % 51
                        res_ssa.intFIM14(2,2);...      % 52
                        res_ssa.intFIM29(1,1);...      % 53
                        res_ssa.intFIM29(1,2);...      % 54
                        res_ssa.intFIM29(2,1);...      % 55
                        res_ssa.intFIM29(2,2)];        % 56

    POPsamples(:,i) = res_ssa.intPOP
                    
end

%%
FIMsamples = FIMsamples( [1:44 45 48 49 52 53 56] , : ); 
FIMsamples = FIMsamples/data.T;

POPsamples = POPsamples(2:end,:)/data.T;

toc(tt);


save_file = 'data/variance_FIM.mat';
save(save_file,'data','FIMsamples','POPsamples');
