# Supplementary material for: Accelerated Sensitivity Analysis in High-Dimensional Stochastic Reaction Networks
Source: PLoS One. 2015 Jul 10;10(7):e0130825. doi: 10.1371/journal.pone.0130825 (PMC4498611; doi:10.1371/journal.pone.0130825)
Supplement: S5 File — A zip file that contains all the Matlab source files needed for the generation of the figures of this publication. (ZIP) [file pone.0130825.s005.zip › matlab_code_and_data/2_EGFR/run_egfr_sensitivity_variance.m]

%   This script simulates and saves the perturbed and the unperturbed
%   trajectories for all parameters of the EGFR model
%   using a coupling algorithm.
%
% (c) Giorgos Arampatzis & Yannis Pantazis, 2013, umass & uoc
%     mail: {gtarabat, yannis.pantazis}@gmail.com

clc;clear

% set path
path(path, '../functions');
path(path, '../functions/model_rates');


% file with the reactions
fname = 'input_data/EGFR_simple';

fileMarker = '';

% create auxiliary files
exCM = dir([fname '_connectivity.txt']);
if isempty(exCM) % if connectivity matrix does not exist, create it
    rxn2csm([fname '.txt']);
end

tt = tic;

% initialize data
data = initialize(fname);

% Mickaelis-Menten special parameters
data.KM7 = 50;
data.KM14 = 100;
data.KM29 = 340;

data.T = 10;
DT = 0.01;
t_res = 0:0.01:data.T;

data.t_res = t_res;

epsilon = 1e-1;

nSp = length(data.X);
Nkr = length(data.kr);

Ns = 6000; % it needs several hours to run. Decrease iterations by a factor of 10 to accelerate.

data.order = 2;

% Use this index to run over all parameters
IND = 1:Nkr+3;
% IND = 50;
% Use this index to run over the most sensitive parameters in order to
% refine the results. Index is obtained from FIM.
% IND = [ 7 5 48 23 25 1 46 38 8 27 3 39 42 10 12 43 40 47 4 41 2 30 32 26 9 24 11 36 31 34 ];

%%

samples = zeros(length(IND),nSp-1,Ns);


for i = IND

    data1 = data;
    data2 = data;


    switch(i)
        case Nkr+1
            
            if data.order==2
                data1.KM7  = data.KM7  - epsilon*data.KM7;
            end
              
            data2.KM7  = data.KM7  + epsilon*data.KM7;
        
        case Nkr+2
            
            if data.order==2
                data1.KM14 = data.KM14 - epsilon*data.KM14;
            end
            
            data2.KM14 = data.KM14 + epsilon*data.KM14;
            
        case Nkr+3
            
            if data.order==2
                data1.KM29 = data.KM29 - epsilon*data.KM29;
            end
            
            data2.KM29 = data.KM29 + epsilon*data.KM29;
            
        otherwise
            
            perturbation = zeros(Nkr,1);
            perturbation(i) = epsilon;
            if data.order==2
                data1.kr = data.kr - perturbation.*data.kr;
            end
            data2.kr = data.kr + perturbation.*data.kr;
    end
    
    fprintf('%d \n', i);

    parfor k = 1:Ns

        tic;
        output = reaction_ssa_coupled(data1,data2,'EGFR');
        toc;

        
        DF = (output.species_ts2(:,2:end) - output.species_ts1(:,2:end))/(data1.order*epsilon);
        
        samples(i,:,k) = DT*sum(DF)./data1.T; 
       
    end


end

save_file = 'data/sensitivity_variance.mat';
save(save_file,'data1','samples');


toc(tt)
