# Supplementary material for: Accelerated Sensitivity Analysis in High-Dimensional Stochastic Reaction Networks
Source: PLoS One. 2015 Jul 10;10(7):e0130825. doi: 10.1371/journal.pone.0130825 (PMC4498611; doi:10.1371/journal.pone.0130825)
Supplement: S5 File — A zip file that contains all the Matlab source files needed for the generation of the figures of this publication. (ZIP) [file pone.0130825.s005.zip › matlab_code_and_data/2_EGFR/variance_comparisson.m]

% This script compares the variance of the coupling estimator with
% the variance of the estimator for the sensitivity bound
% For more information see the paper.
%
%   FIGURE 1 in S4
%
clear; clc
load data/sensitivity_variance.mat


Ns1 = size(samples,3);

varCPL = var(samples,0,3); 
varCPL = varCPL/Ns1;
varCPLmax = max(varCPL,[],2);
meanCPL = mean(samples,3);


load data/variance_FIM.mat


N = size(POPsamples,1); % #Species
M = size(FIMsamples,1); % #Parameters

IND = [1:6 45 7:12 47 13:26 49 27:44 46 48 50];
FIMsamples = FIMsamples(IND,:);

% Ns = min( size(FIMsamples,2), Ns1 );
Ns = Ns1;
POPsamples = POPsamples(:,1:Ns);
FIMsamples = FIMsamples(:,1:Ns);

%---- FIM part -------
meanX = mean(FIMsamples,2);
varX  = var(FIMsamples,0,2); varX = varX/Ns;

meanX = repmat(meanX,1,N);
varX  = repmat(varX,1,N); 

%---- Variance part ------
meanY = mean(POPsamples,2);
varY  = var(POPsamples,0,2); 
varSY  = ( (Ns-1)*(Ns-1)*moment(POPsamples,4,2) - (Ns-1)*(Ns-3)*varY.^2 )/Ns^3;
% varSY  = ( moment(POPsamples,4,2) - varY )/Ns;

meanSY = repmat(varY',M,1);
varSY  = repmat(varSY',M,1);

%---- Covariance of FIM with Variance
tmp1 = FIMsamples - repmat(meanX(:,1),1,Ns);
tmp1 = reshape(tmp1,M,1,Ns);
tmp1 = repmat(tmp1,[1 N 1]);

tmp2 = POPsamples - repmat(meanY,1,Ns); tmp2 = tmp2.^2;
tmp2 = reshape(tmp2,1,N,Ns);
tmp2 = repmat(tmp2,[M 1 1]);

covXSY = mean(tmp1.*tmp2,3)/Ns;

%---- Variance of Bound
varBOUND = meanSY.*varX./meanX + meanX.*varSY./meanSY + 2*covXSY;
varBOUND = data.T*varBOUND/4;

varBOUNDmax = max(max(abs(varBOUND)));

BOUND = sqrt( data.T*meanX.*meanSY );

TOL = 1e-2;
A = sqrt(varBOUND).*( (BOUND>TOL)./BOUND + (BOUND<TOL) );

I1 = (abs(meanCPL)>TOL)./meanCPL;
I1(isnan(I1)) = 0;
B = sqrt(varCPL).*( I1 + (abs(meanCPL)<TOL) );


%%
MAX1 = max(max(A));
MAX2 = max(B,[],2);

G1 = 1/(1+sum(MAX2./MAX1));
fprintf('G1 = %f \n',G1)


FIM = meanX(:,1);
[FIMs,IND]=sort(FIM,'descend');

k=28;


ind1 = IND(1:k);
sum1 = sum(MAX2(ind1));

sum2 = sum(MAX2);

G2 = sum1/sum2;
fprintf('G2 = %f \n',G2)
fprintf('G1+G2 = %f \n',G1 + G2)
fprintf('1/(G1+G2) = %f \n',1/(G1 + G2))

set(0,'DefaultTextFontSize',    14,'DefaultAxesFontSize',    14);


%%===================================================================
figure(1)
semilogy(MAX2./MAX1,'ko-','LineWidth',2)
grid on; axis tight
xlabel('parameter index')
ylabel('Ratio of variance')
axis tight
 


%%===================================================================
figure(2)
plot( (cumsum(MAX2(IND))/sum(MAX2))  ,'ko-','LineWidth',2,'MarkerEdgeColor','k','MarkerFaceColor','g'); hold on
plot(1:50,((1:50)/50)                ,'ks-','LineWidth',2,'MarkerEdgeColor','k','MarkerFaceColor','g')
grid on
axis tight
legend('G','K''/K')

%%===================================================================
