# Supplementary material for: Accelerated Sensitivity Analysis in High-Dimensional Stochastic Reaction Networks
Source: PLoS One. 2015 Jul 10;10(7):e0130825. doi: 10.1371/journal.pone.0130825 (PMC4498611; doi:10.1371/journal.pone.0130825)
Supplement: S5 File — A zip file that contains all the Matlab source files needed for the generation of the figures of this publication. (ZIP) [file pone.0130825.s005.zip › matlab_code_and_data/3_ProteinHomeostasis/compute_observables.m]

%   This script computes observables for the sensitivity data obtained
%   using the run_protHom_sensitivity.m script
%   Data are saved in './data' folder
%
%   Uncomment the part of the code that computes the desired observable
%
% (c) Giorgos Arampatzis & Yannis Pantazis, 2013, umass & uoc
%     mail: {gtarabat, yannis.pantazis}@gmail.com

clc; clear;

folder_name = 'data/';

load([folder_name 'parameters.mat'])

Np = length(IND); % number of parameters
Np = 80;


%=========================================================================================================
%=========================================================================================================
%                     Mean over mean coverage of species
%=========================================================================================================
%=========================================================================================================
% obs = zeros(nSp-1,Ns);
% global_obs = zeros(Np,1);
% global_std = zeros(Np,1);
% for i = 1:Np
%     disp(i)
%     load([folder_name 'sens_species_' sprintf('%02d',i) '.mat']);
%     
%     % Integral of the absolute of the derivative
%     for k = 1:nSp-1
%         tmp = abs( squeeze( ( time_series2(1:Ns,k,:)-time_series1(1:Ns,k,:) )/epsilon  ));
%         obs(k,:) =  sum(tmp,2)*( t_res(2)-t_res(1) )/data1.T;
%     end
%     % Mean over species
%     tmp = mean(obs);
%     % Mean over samples
%     global_obs(i) = mean(tmp );
%     global_std(i) = std( tmp );
%     
% end
% global_obs = global_obs';
% global_std = global_std';
% observable_type = 'Mean over species of the integral of the absolute of the derivative';
% save([ folder_name 'obs_1'],'global_obs','global_std')


%=========================================================================================================
%=========================================================================================================
%                                          Mean of species
%=========================================================================================================
%=========================================================================================================
global_obs = zeros(nSp-1,Np);
global_std = zeros(nSp-1,Np);
bound_c = zeros(nSp-1,Np);

for i = 1:Np
    disp(i)
    load([folder_name 'sens_species_' sprintf('%02d',i) '.mat']);
    
    % Integral of the absolute of the derivative for every species for
    % every parameter
    for k = 1:nSp-1
        tmp1 = squeeze( ( time_series1(1:Ns,k,1:end) ) );
        tmp2 = squeeze( ( time_series2(1:Ns,k,1:end) ) );
        
        tmp1 = trapz(t_res,tmp1,2)/data1.T;
        tmp2 = trapz(t_res,tmp2,2)/data1.T;
        
        tmp = abs( (tmp2-tmp1)/epsilon );
        
        
        global_obs(k,i) = mean(tmp);
        global_std(k,i) =  std(tmp);
        
        bound_c(k,i)    =  sqrt( var(tmp1)*data1.T );

    end
end

bound_c =  mean(bound_c,2);

observable_type = 'Integral of the absolute of the derivative';
save([ folder_name 'obs_2'],'global_obs','global_std','bound_c')


%=========================================================================================================
%=========================================================================================================
%                      Mean over samples of derivative at final time T
%=========================================================================================================
%=========================================================================================================
% global_obs = zeros(nSp-1,Np);
% global_std = zeros(nSp-1,Np);
% VAR = zeros(nSp-1,Np);
% sT = Ns;
% 
% for i = 1:Np
%     disp(i)
%     load([folder_name 'sens_species_' sprintf('%02d',i) '.mat']);
%     
%     % absolute of the derivative for every species for every parameter
%     for k = 1:nSp-1
%         tmp = abs( squeeze( ( time_series2(:,k,end)-time_series1(:,k,end) )/epsilon  ));
%         
%         global_obs(k,i) = mean(tmp);
%         global_std(k,i) = std(tmp);
%        
%         VAR(k,i) = var(time_series1(:,k,end));
%     end
% end
% 
% VAR = mean(VAR,2);
% 
%   bound_c = sqrt(data1.T*VAR); 
% observable_type = 'Mean over samples of derivative at final time T';
% save([ folder_name 'obs_3'],'global_obs','global_std','bound_c')
