# Supplementary material for: Accelerated Sensitivity Analysis in High-Dimensional Stochastic Reaction Networks
Source: PLoS One. 2015 Jul 10;10(7):e0130825. doi: 10.1371/journal.pone.0130825 (PMC4498611; doi:10.1371/journal.pone.0130825)
Supplement: S5 File — A zip file that contains all the Matlab source files needed for the generation of the figures of this publication. (ZIP) [file pone.0130825.s005.zip › matlab_code_and_data/3_ProteinHomeostasis/input_data/protHom.txt]

NULL = NatP 0.042
NatP + ROS = MisP + ROS 2.0e-6
MisP + Hsp90 = Hsp90_MisP 8.0E-6
Hsp90_MisP = MisP + Hsp90 8.0E-5
Hsp90_MisP + ATP = Hsp90 + NatP 5.5E-4
MisP + Hsp70 = Hsp70_MisP 8.0E-6
Hsp70_MisP = MisP + Hsp70 8.0E-5
Hsp70_MisP + ATP = Hsp70 + NatP 5.5E-4
Hsp70 + Hsp70Client = Hsp70_Hsp70Client 2.0E-4
Hsp70_Hsp70Client = Hsp70 + Hsp70Client 5.0
Hsp90 + Hsp90Client = Hsp90_Hsp90Client 2.0E-4
Hsp90_Hsp90Client = Hsp90 + Hsp90Client 5.0
Hsp90 + Hsf1 = Hsf1_Hsp90 0.02
Hsf1_Hsp90 = Hsp90 + Hsf1 0.5
2Hsf1 = Hsf1_Hsf1 8.0E-5
Hsf1 + Hsf1_Hsf1 = Hsf1_Hsf1_Hsf1 0.01
Hsf1_Hsf1_Hsf1 = Hsf1 + Hsf1_Hsf1 0.5
Hsf1_Hsf1 = 2Hsf1 0.5
Hsf1_Hsf1_Hsf1 + HSEHsp70 = HSEHsp70_Hsf1_Hsf1_Hsf1 0.05
HSEHsp70_Hsf1_Hsf1_Hsf1 = HSEHsp70 + Hsf1_Hsf1_Hsf1 0.08
Hsf1_Hsf1_Hsf1 + HSEHsp90 = HSEHsp90_Hsf1_Hsf1_Hsf1 0.05
HSEHsp90_Hsf1_Hsf1_Hsf1 = HSEHsp90 + Hsf1_Hsf1_Hsf1 0.08
Hsf1_Hsf1_Hsf1 + Pkc = Hsf1_Hsf1_Hsf1_P + Pkc 0.03
Hsf1_Hsf1_Hsf1_P + Hsp70_Ppx = Hsf1_Hsf1_Hsf1 + Hsp70_Ppx 0.01
Hsf1_Hsf1_Hsf1_P + HSEHsp70 = HSEHsp70_Hsf1_Hsf1_Hsf1_P 0.1
HSEHsp70_Hsf1_Hsf1_Hsf1_P = Hsf1_Hsf1_Hsf1_P + HSEHsp70 0.08
Hsf1_Hsf1_Hsf1_P + HSEHsp90 = HSEHsp90_Hsf1_Hsf1_Hsf1_P 0.1
HSEHsp90_Hsf1_Hsf1_Hsf1_P = Hsf1_Hsf1_Hsf1_P + HSEHsp90 0.08
NULL = Hsp90 0.008
HSEHsp90_Hsf1_Hsf1_Hsf1_P = HSEHsp90_Hsf1_Hsf1_Hsf1_P + Hsp90 0.2
Hsp90 + Proteasome = Hsp90_Proteasome 1.0E-8
Hsp90_Proteasome + ATP = Proteasome + ADP 0.01
NULL = Hsp70 0.008
HSEHsp70_Hsf1_Hsf1_Hsf1_P = HSEHsp70_Hsf1_Hsf1_Hsf1_P + Hsp70 0.2
Hsp70 + Proteasome = Hsp70_Proteasome 1.2E-8
Hsp70_Proteasome + ATP = Proteasome + ADP 0.01
Hsp70_MisP + Proteasome = MisP_Proteasome + Hsp70 1.0E-7
Hsp90_MisP + Proteasome = MisP_Proteasome + Hsp90 1.0E-7
MisP_Proteasome + ATP = Proteasome + ADP 0.01
NULL = ROS 0.01
ROS = NULL 0.001
Hsp70 + Ppx = Hsp70_Ppx 0.2
Hsp70_Ppx = Hsp70 + Ppx 5.0
ROS + Jnk = ROS + Jnk_P 0.02
Jnk_P + Mkp1_P = Jnk + Mkp1_P 0.05
ROS + p38 = ROS + p38_P 0.02
p38_P + Mkp1_P = p38 + Mkp1_P 0.05
2MisP = AggP 1.0E-8
MisP + AggP = SeqAggP 1.0E-8
SeqAggP + MisP = 2SeqAggP 7.0E-7
AggP + Proteasome = AggP_Proteasome 1.0E-5
AggP = AggP + ROS 1.0E-6
AggP_Proteasome = AggP_Proteasome + ROS 1.0E-6
NULL = Akt 0.0015
Hsp90 + Akt = Akt_Hsp90 3.7E-4
Akt_Hsp90 = Akt + Hsp90 7.0
CHIP + Akt_Hsp90 = Akt_CHIP_Hsp90 2.0E-7
Akt_CHIP_Hsp90 = CHIP + Akt_Hsp90 1.0E-8
Akt_CHIP_Hsp90 + Proteasome = Akt_Proteasome + Hsp90 6.0E-8
Akt_Proteasome = Akt + Proteasome 1.0E-8
Akt_Proteasome + ATP = Proteasome + ADP 0.01
NULL = Mkp1 1.0E-5
Mkp1 + Proteasome = Mkp1_Proteasome 9.6E-9
Mkp1_Proteasome + ATP = Proteasome + ADP 0.01
Mkp1 + Hsp70 = Mkp1_P + Hsp70 0.02
Mkp1_P + ROS = Mkp1 + ROS 0.001
p38_P = p38_P + ROS 1.0E-4
Hsp70 + ROS = Hsp70_dam + ROS 1.0E-8
Hsp90 + ROS = Hsp90_dam + ROS 1.0E-8
Hsp70_dam + Proteasome = Hsp70_Proteasome 1.2E-8
Hsp90_dam + Proteasome = Hsp90_Proteasome 1.0E-8
2Hsp70_dam = AggP 1.0E-8
Hsp70_dam + AggP = SeqAggP 1.0E-8
2Hsp90_dam = AggP 1.0E-8
Hsp90_dam + AggP = SeqAggP 1.0E-8
Hsp70_dam + SeqAggP = 2SeqAggP 7.0E-7
Hsp90_dam + SeqAggP = 2SeqAggP 7.0E-7
p38_P = p38_P + p38Death + CellDeath 1.5E-7
Jnk_P = Jnk_P + JNKDeath + CellDeath 1.5E-7
AggP_Proteasome = AggP_Proteasome + PIDeath + CellDeath 2.0E-8
