# Supplementary material for: Accelerated Sensitivity Analysis in High-Dimensional Stochastic Reaction Networks
Source: PLoS One. 2015 Jul 10;10(7):e0130825. doi: 10.1371/journal.pone.0130825 (PMC4498611; doi:10.1371/journal.pone.0130825)
Supplement: S5 File — A zip file that contains all the Matlab source files needed for the generation of the figures of this publication. (ZIP) [file pone.0130825.s005.zip › matlab_code_and_data/3_ProteinHomeostasis/input_data/protHom_connectivity.txt]

1 1 0 2 0
2 2 3 4 3
3 4 5 6 0
4 6 0 4 5
5 6 7 5 2
6 4 8 9 0
7 9 0 4 8
8 9 7 8 2
9 8 10 11 0
10 11 0 8 10
11 5 12 13 0
12 13 0 5 12
13 5 14 15 0
14 15 0 5 14
15 14 0 16 0
16 14 16 17 0
17 17 0 14 16
18 16 0 14 0
19 17 18 19 0
20 19 0 18 17
21 17 20 21 0
22 21 0 20 17
23 17 22 23 22
24 23 24 17 24
25 23 18 25 0
26 25 0 23 18
27 23 20 26 0
28 26 0 23 20
29 1 0 5 0
30 26 0 26 5
31 5 27 28 0
32 28 7 27 29
33 1 0 8 0
34 25 0 25 8
35 8 27 30 0
36 30 7 27 29
37 9 27 31 8
38 6 27 31 5
39 31 7 27 29
40 1 0 3 0
41 3 0 1 0
42 8 32 24 0
43 24 0 8 32
44 3 33 3 34
45 34 35 33 35
46 3 36 3 37
47 37 35 36 35
48 4 0 38 0
49 4 38 39 0
50 39 4 39 0
51 38 27 40 0
52 38 0 38 3
53 40 0 40 3
54 1 0 41 0
55 5 41 42 0
56 42 0 41 5
57 43 42 44 0
58 44 0 43 42
59 44 27 45 5
60 45 0 41 27
61 45 7 27 29
62 1 0 46 0
63 46 27 47 0
64 47 7 27 29
65 46 8 35 8
66 35 3 46 3
67 37 0 37 3
68 8 3 48 3
69 5 3 49 3
70 48 27 30 0
71 49 27 28 0
72 48 0 38 0
73 48 38 39 0
74 49 0 38 0
75 49 38 39 0
76 48 39 39 0
77 49 39 39 0
78 37 37 50 51
79 34 34 52 51
80 40 40 53 51
