# Supplementary material for: Accelerated Sensitivity Analysis in High-Dimensional Stochastic Reaction Networks
Source: PLoS One. 2015 Jul 10;10(7):e0130825. doi: 10.1371/journal.pone.0130825 (PMC4498611; doi:10.1371/journal.pone.0130825)
Supplement: S5 File — A zip file that contains all the Matlab source files needed for the generation of the figures of this publication. (ZIP) [file pone.0130825.s005.zip › matlab_code_and_data/3_ProteinHomeostasis/input_data/protHom_initial_population.txt]

1 0
2 17600
3 10
4 0
5 1850
6 470
7 10000
8 1400
9 410
10 490
11 10
12 590
13 10
14 5
15 95
16 0
17 0
18 2
19 0
20 2
21 0
22 100
23 0
24 100
25 0
26 0
27 500
28 0
29 1000
30 0
31 0
32 0
33 100
34 0
35 100
36 100
37 0
38 0
39 0
40 0
41 340
42 30
43 255
44 80
45 0
46 0
47 0
48 0
49 0
50 0
51 0
52 0
53 0
