# Supplementary material for: Accelerated Sensitivity Analysis in High-Dimensional Stochastic Reaction Networks
Source: PLoS One. 2015 Jul 10;10(7):e0130825. doi: 10.1371/journal.pone.0130825 (PMC4498611; doi:10.1371/journal.pone.0130825)
Supplement: S5 File — A zip file that contains all the Matlab source files needed for the generation of the figures of this publication. (ZIP) [file pone.0130825.s005.zip › matlab_code_and_data/3_ProteinHomeostasis/input_data/protHom_reactants.txt]

1  NULL
2  NatP
3  ROS
4  MisP
5  Hsp90
6  Hsp90_MisP
7  ATP
8  Hsp70
9  Hsp70_MisP
10  Hsp70Client
11  Hsp70_Hsp70Client
12  Hsp90Client
13  Hsp90_Hsp90Client
14  Hsf1
15  Hsf1_Hsp90
16  Hsf1_Hsf1
17  Hsf1_Hsf1_Hsf1
18  HSEHsp70
19  HSEHsp70_Hsf1_Hsf1_Hsf1
20  HSEHsp90
21  HSEHsp90_Hsf1_Hsf1_Hsf1
22  Pkc
23  Hsf1_Hsf1_Hsf1_P
24  Hsp70_Ppx
25  HSEHsp70_Hsf1_Hsf1_Hsf1_P
26  HSEHsp90_Hsf1_Hsf1_Hsf1_P
27  Proteasome
28  Hsp90_Proteasome
29  ADP
30  Hsp70_Proteasome
31  MisP_Proteasome
32  Ppx
33  Jnk
34  Jnk_P
35  Mkp1_P
36  p38
37  p38_P
38  AggP
39  SeqAggP
40  AggP_Proteasome
41  Akt
42  Akt_Hsp90
43  CHIP
44  Akt_CHIP_Hsp90
45  Akt_Proteasome
46  Mkp1
47  Mkp1_Proteasome
48  Hsp70_dam
49  Hsp90_dam
50  p38Death
51  CellDeath
52  JNKDeath
53  PIDeath
