# Supplementary material for: Accelerated Sensitivity Analysis in High-Dimensional Stochastic Reaction Networks
Source: PLoS One. 2015 Jul 10;10(7):e0130825. doi: 10.1371/journal.pone.0130825 (PMC4498611; doi:10.1371/journal.pone.0130825)
Supplement: S5 File — A zip file that contains all the Matlab source files needed for the generation of the figures of this publication. (ZIP) [file pone.0130825.s005.zip › matlab_code_and_data/3_ProteinHomeostasis/input_data/protHom_reaction_constants.txt]

1 0.042
2 2e-06
3 8e-06
4 8e-05
5 0.00055
6 8e-06
7 8e-05
8 0.00055
9 0.0002
10 5
11 0.0002
12 5
13 0.02
14 0.5
15 8e-05
16 0.01
17 0.5
18 0.5
19 0.05
20 0.08
21 0.05
22 0.08
23 0.03
24 0.01
25 0.1
26 0.08
27 0.1
28 0.08
29 0.008
30 0.2
31 1e-08
32 0.01
33 0.008
34 0.2
35 1.2e-08
36 0.01
37 1e-07
38 1e-07
39 0.01
40 0.01
41 0.001
42 0.2
43 5
44 0.02
45 0.05
46 0.02
47 0.05
48 1e-08
49 1e-08
50 7e-07
51 1e-05
52 1e-06
53 1e-06
54 0.0015
55 0.00037
56 7
57 2e-07
58 1e-08
59 6e-08
60 1e-08
61 0.01
62 1e-05
63 9.6e-09
64 0.01
65 0.02
66 0.001
67 0.0001
68 1e-08
69 1e-08
70 1.2e-08
71 1e-08
72 1e-08
73 1e-08
74 1e-08
75 1e-08
76 7e-07
77 7e-07
78 1.5e-07
79 1.5e-07
80 2e-08
