# Supplementary material for: Accelerated Sensitivity Analysis in High-Dimensional Stochastic Reaction Networks
Source: PLoS One. 2015 Jul 10;10(7):e0130825. doi: 10.1371/journal.pone.0130825 (PMC4498611; doi:10.1371/journal.pone.0130825)
Supplement: S5 File — A zip file that contains all the Matlab source files needed for the generation of the figures of this publication. (ZIP) [file pone.0130825.s005.zip › matlab_code_and_data/3_ProteinHomeostasis/input_data/protHom_stoichiomatrix.txt]

1 0 -0 1 0
2 -1 -1 1 1
3 -1 -1 1 0
4 -1 -0 1 1
5 -1 -1 1 1
6 -1 -1 1 0
7 -1 -0 1 1
8 -1 -1 1 1
9 -1 -1 1 0
10 -1 -0 1 1
11 -1 -1 1 0
12 -1 -0 1 1
13 -1 -1 1 0
14 -1 -0 1 1
15 -2 -0 1 0
16 -1 -1 1 0
17 -1 -0 1 1
18 -1 -0 2 0
19 -1 -1 1 0
20 -1 -0 1 1
21 -1 -1 1 0
22 -1 -0 1 1
23 -1 -1 1 1
24 -1 -1 1 1
25 -1 -1 1 0
26 -1 -0 1 1
27 -1 -1 1 0
28 -1 -0 1 1
29 0 -0 1 0
30 -1 -0 1 1
31 -1 -1 1 0
32 -1 -1 1 1
33 0 -0 1 0
34 -1 -0 1 1
35 -1 -1 1 0
36 -1 -1 1 1
37 -1 -1 1 1
38 -1 -1 1 1
39 -1 -1 1 1
40 0 -0 1 0
41 -1 -0 0 0
42 -1 -1 1 0
43 -1 -0 1 1
44 -1 -1 1 1
45 -1 -1 1 1
46 -1 -1 1 1
47 -1 -1 1 1
48 -2 -0 1 0
49 -1 -1 1 0
50 -1 -1 2 0
51 -1 -1 1 0
52 -1 -0 1 1
53 -1 -0 1 1
54 0 -0 1 0
55 -1 -1 1 0
56 -1 -0 1 1
57 -1 -1 1 0
58 -1 -0 1 1
59 -1 -1 1 1
60 -1 -0 1 1
61 -1 -1 1 1
62 0 -0 1 0
63 -1 -1 1 0
64 -1 -1 1 1
65 -1 -1 1 1
66 -1 -1 1 1
67 -1 -0 1 1
68 -1 -1 1 1
69 -1 -1 1 1
70 -1 -1 1 0
71 -1 -1 1 0
72 -2 -0 1 0
73 -1 -1 1 0
74 -2 -0 1 0
75 -1 -1 1 0
76 -1 -1 2 0
77 -1 -1 2 0
78 -1 -1 1 1
79 -1 -1 1 1
80 -1 -1 1 1
