# Supplementary material for: Accelerated Sensitivity Analysis in High-Dimensional Stochastic Reaction Networks
Source: PLoS One. 2015 Jul 10;10(7):e0130825. doi: 10.1371/journal.pone.0130825 (PMC4498611; doi:10.1371/journal.pone.0130825)
Supplement: S5 File — A zip file that contains all the Matlab source files needed for the generation of the figures of this publication. (ZIP) [file pone.0130825.s005.zip › matlab_code_and_data/3_ProteinHomeostasis/plot_bound_vs_SI.m]

%   plot the bound vs the sensitivity index in 2d and 3d.
%   uncomment the part of the code to plot the desired figure
%
clc; clear;
path(path, '../functions');

folder_name = 'data/data_set_01/';

load([folder_name 'obs_2'])
load([folder_name 'parameters'])

load('data/FIM_RER_tv.mat')

IND = 1:80;

FIM = FIM2;
% FIM = 2*RER2(IND)/epsilon/epsilon;


[~,IND1] = sort(FIM,'descend');
[~,IND2] = sort(bound_c,'descend');

global_obs1 = global_obs(:,IND1);
global_obs2 = global_obs(IND2,IND1);


%%
% % =================================================================================
% %  mesh plot 1    (FIGURE 6)
% % =================================================================================

IAT = bound_c;
M = length(FIM); N = length(IAT); MN = M*N;
count = [M*N,0,0,0];


[FIM, indF] = sort(sqrt(FIM),'descend');
[IAT, indI] = sort(IAT,'descend');
cFIM = cumsum(FIM);
cIAT = cumsum(IAT);

[X,Y] = meshgrid([0;cFIM],[0;cIAT]);
Z = zeros(length(cFIM)+1,length(cIAT)+1)';

A = repmat( IAT, 1, M);
A = reshape(A',1,M*N);
B = repmat(FIM',1,N);
% [pr,indPR] =   sort( A.*B, 'descend');
[pr,indPR] =   sort( B, 'descend');


prC = cumsum(pr); prC = prC/prC(end);
ii = find(prC>0.9,1,'first');
ii = indPR(1:ii); count(2)=length(ii);
I = ceil(ii/M);
J = ii - (I-1)*M;
flag3 = zeros(52,80);
for k=1:length(I)
    Z(I(k),J(k))=Z(I(k),J(k))+1;
    flag3(I(k),J(k)) = 1;
end

prC = cumsum(pr); prC = prC/prC(end);
ii = find(prC>0.75,1,'first');
ii = indPR(1:ii); count(3)=length(ii);
I = ceil(ii/M);
J = ii - (I-1)*M;
flag2 = zeros(52,80);
for k=1:length(I)
    Z(I(k),J(k))=Z(I(k),J(k))+1;
    flag2(I(k),J(k)) = 1;
end


prC = cumsum(pr); prC = prC/prC(end);
ii = find(prC>0.5,1,'first');
ii = indPR(1:ii); count(4)=length(ii);
I = ceil(ii/M);
J = ii - (I-1)*M;
flag1 = zeros(52,80);
for k=1:length(I)
    Z(I(k),J(k))=Z(I(k),J(k))+1;
    flag1(I(k),J(k)) = 1;
end

count(1:3) = count(1:3) - count(2:4);
surf(X,Y,Z);

% colormap(pink)
cb = colorbar('peer',gca);
% set(get(cb,'ylabel'),'String', 'Percentage of energy');
set(cb,'YTick',[0 1 2 3])
set(cb,'YTickLabel',{['+10% (' num2str(count(1)) ')'],...
                     ['+15% (' num2str(count(2)) ')'],...
                     ['+25% (' num2str(count(3)) ')'],...
                     [' 50% (' num2str(count(4)) ')']})

axis tight
view(0,90)
xlabel('cummulative sqrt(FIM)')
ylabel('cummulative sqrt(IAT)')
title(['Sensitivity Index for EGFR model. #Sensitivities=' num2str(M*N)])


flag3 = flag3-flag2;
flag2 = flag2-flag1;
index = 3*flag1 + 2*flag2 + 1*flag3;


figure(2)

OBS = global_obs1;
h=bar3(OBS',1);

color_bar3(h, index, [1 2 3])
cb = colorbar('peer',gca);
view(58,58)
%%
cFIM = cumsum(FIM)/sum(FIM);
tmpFIM = FIM; tmpFIM(cFIM>=0.7) = nan;
plot(tmpFIM,'k-o','MarkerEdgeColor','k','MarkerFaceColor',[0.75 0 0],'Markersize',10); hold on
cnt(1) = M-sum(cFIM>=0.7);

tmpFIM = FIM; tmpFIM((cFIM<0.7)|(cFIM>=0.9)) = nan;
plot(tmpFIM,'k-o','MarkerEdgeColor','k','MarkerFaceColor',[255 215 0]/255,'Markersize',10); hold on
cnt(2) = M-sum((cFIM<0.7)|(cFIM>=0.9));


tmpFIM = FIM; tmpFIM((cFIM<0.9)|(cFIM>=0.98)) = nan;
plot(tmpFIM,'k-o','MarkerEdgeColor','k','MarkerFaceColor',[0 191 255]/255,'Markersize',10); hold on
cnt(3) = M-sum((cFIM<0.9)|(cFIM>=0.98));


tmpFIM = FIM; tmpFIM(cFIM<0.98) = nan;
plot(tmpFIM,'k-o','MarkerEdgeColor','k','MarkerFaceColor',[0 0 255]/255,'Markersize',10); hold on
cnt(4) = M-sum(cFIM<0.98);


plot(FIM,'k-','LineWidth',1)
xlabel('parameter index')
ylabel('FIM')
grid on

legend(['70% (' num2str(cnt(1)) ' parameters)'],...
       ['20% (' num2str(cnt(2)) ' parameters)'],...
       ['8% (' num2str(cnt(3)) ' parameters)'],...
       ['2% (' num2str(cnt(4)) ' parameters)'])


axis tight


% =================================================================================
%  mesh plot 2   (FIGURE 6)
% =================================================================================
% IAT = bound_c;
% M = length(FIM); N = length(IAT); MN = M*N;
% count = [M*N,0,0,0];
% 
% ZEROS = zeros(length(IAT),length(FIM));
% 
% [FIM, indF] = sort(sqrt(FIM),'descend');
% [IAT, indI] = sort((IAT),'descend');
% cFIM = cumsum(FIM);
% cIAT = cumsum(IAT);
% 
% [X,Y] = meshgrid([0;cFIM],[0;cIAT]);
% Z = zeros(length(cFIM)+1,length(cIAT)+1)';
% 
% A = repmat( IAT, 1, M);
% A = reshape(A',1,M*N);
% B = repmat(FIM',1,N);
% [pr,indPR] =   sort( A.*B, 'descend');
% 
% 
% class = [100 10 1]
% 
% 
% ii = find(pr>=class(1));
% ii = indPR(ii); count(4)=length(ii);
% I = ceil(ii/M);
% J = ii - (I-1)*M;
% flag3 = ZEROS;
% for k=1:length(I)
%     Z(I(k),J(k))=Z(I(k),J(k))+1;
%     flag3(I(k),J(k)) = 1;
% end
% 
% 
% %
% ii = find( (pr>=class(2)) );
% ii = indPR(ii); count(3)=length(ii);
% I = ceil(ii/M);
% J = ii - (I-1)*M;
% flag2 = ZEROS;
% for k=1:length(I)
%     Z(I(k),J(k))=Z(I(k),J(k))+1;
%     flag2(I(k),J(k)) = 1;
% end
% 
% 
% ii = find( (pr>=class(3)) );
% ii = indPR(ii); count(2)=length(ii);
% I = ceil(ii/M);
% J = ii - (I-1)*M;
% flag1 = ZEROS;
% for k=1:length(I)
%     Z(I(k),J(k))=Z(I(k),J(k))+1;
%     flag1(I(k),J(k)) = 1;
% end
% 
% count(1:3) = count(1:3) - count(2:4);
% surf(X,Y,Z);
% 
% colormap(pink)
% cb = colorbar('peer',gca);
% set(get(cb,'ylabel'),'String', 'Percentage of energy');
% set(cb,'YTick',[0 1 2 3])
% set(cb,'YTickLabel',{['(' num2str(count(1)) ')'],...
%                      ['(' num2str(count(2)) ')'],...
%                      ['(' num2str(count(3)) ')'],...
%                      ['(' num2str(count(4)) ')']})
% 
% axis tight
% view(0,90)
% xlabel('cummulative sqrt(FIM)')
% ylabel('cummulative sqrt(IAT)')
% title(['Sensitivity Index for Protein Homeostasis model. #Sensitivities=' num2str(M*N)])
% 
% 
% flag3 = flag3-flag2;
% flag2 = flag2-flag1;
% index = 3*flag1 + 2*flag2 + 1*flag3;
% 
% 
% figure(2)
% 
% OBS = global_obs2;
% h=bar3(OBS',1);
% 
% color_bar3(h, index, [1 2 3])
% cb = colorbar('peer',gca);
% view(58,58)
% 
% axis tight


%%
% =================================================================================
%  3D plot sensitivity - FIM - IAT
% =================================================================================
% 
% fig1 = figure(1);
% axes1 = axes('Parent',fig1,'FontSize',14,'FontName','Arial');
% set(fig1,'InvertHardcopy','off','Color',[1 1 1]);
% 
% h=bar3(global_obs',1);
% xlabel('Species','FontName','Arial','FontSize',14,'Rotation',-53,'FontWeight','Bold')
% ylabel('Parameters','FontName','Arial','FontSize',14,'Rotation',28,'FontWeight','Bold')
% zlabel('Sensitivity','FontName','Arial','FontSize',14,'Rotation',90,'FontWeight','Bold')
% 
% set(h,'edgecolor','none');
% axis tight
% colorbar
% view(58,58)
% for k = 1:length(h)
%     zdata = get(h(k),'ZData');
%     set(h(k),'CData',zdata,...
%              'FaceColor','interp')
% end
% 
% 
% 
% fig2 = figure(2);
% axes2 = axes('Parent',fig2,'FontSize',14,'FontName','Arial');
% set(fig2,'InvertHardcopy','off','Color',[1 1 1]);
% h=bar3(global_obs1',1);
% 
% 
% xlabel('Species','FontName','Arial','FontSize',14,'Rotation',-53,'FontWeight','Bold')
% ylabel('Parameters','FontName','Arial','FontSize',14,'Rotation',28,'FontWeight','Bold')
% zlabel('Sensitivity','FontName','Arial','FontSize',14,'Rotation',90,'FontWeight','Bold')
% 
% set(h,'edgecolor','none');
% axis tight
% colorbar
% view(58,58)
% for k = 1:length(h)
%     zdata = get(h(k),'ZData');
%     set(h(k),'CData',zdata,...
%              'FaceColor','interp')
% end
% 
% 
% 
% fig3 = figure(3);
% axes3 = axes('Parent',fig3,'FontSize',14,'FontName','Arial');
% set(fig3,'InvertHardcopy','off','Color',[1 1 1]);
% 
% figure(3)
% h=bar3(global_obs2',1);
% 
% 
% xlabel('Species','FontName','Arial','FontSize',14,'Rotation',-53,'FontWeight','Bold')
% ylabel('Parameters','FontName','Arial','FontSize',14,'Rotation',28,'FontWeight','Bold')
% zlabel('Sensitivity','FontName','Arial','FontSize',14,'Rotation',90,'FontWeight','Bold')
% 
% set(h,'edgecolor','none');
% axis tight
% colorbar
% view(58,58)
% for k = 1:length(h)
%     zdata = get(h(k),'ZData');
%     set(h(k),'CData',zdata,...
%              'FaceColor','interp')
% end
