# Supplementary material for: Accelerated Sensitivity Analysis in High-Dimensional Stochastic Reaction Networks
Source: PLoS One. 2015 Jul 10;10(7):e0130825. doi: 10.1371/journal.pone.0130825 (PMC4498611; doi:10.1371/journal.pone.0130825)
Supplement: S5 File — A zip file that contains all the Matlab source files needed for the generation of the figures of this publication. (ZIP) [file pone.0130825.s005.zip › matlab_code_and_data/3_ProteinHomeostasis/plot_bound_vs_SI_fit.m]

%   This script plots the sensitivities for the observables computed by
%   the compute_observable.m script vs the bound computed by
%   run_FIM_eq.
%   Moreover, it fits a linear a function and computes the correlation.
%
% (c) Giorgos Arampatzis & Yannis Pantazis, 2013, umass & uoc
%     mail: {gtarabat, yannis.pantazis}@gmail.com

clc; clear;
folder_name = 'data/data_set_01/';

load([folder_name 'obs_2'])
load([folder_name 'parameters'])

load data/FIMs

IND = 1:80;

FIM = diag(FIM3);

%%
F = FIM(IND);
B = bound_c;
obs = global_obs;

N = length(bound_c);
M = length(F);

% Bound vs Finite Difference
F = repmat(F',N,1);
B = repmat(B,1,M);

bound = sqrt(F).*B;
[bound, ind] = sort(bound(:));
obs = obs(ind);

plot(bound,obs,'o',...
        'MarkerEdgeColor','k','MarkerFaceColor','g')
hold on


% Linear Fit
p = polyfit(bound,obs,1);   
r = p(1) .* bound + p(2);
plot(bound,r,'r-','LineWidth',2)

grid on
hold on
axis tight

c = corrcoef(bound,obs)


xlabel('Bound')
ylabel('Sensitivity Index')
legend('Finite Difference','Linear Fit','Location','NorthWest')
title(['Correlation Coefficient = ' num2str(c(1,2))]);
