# Supplementary material for: Accelerated Sensitivity Analysis in High-Dimensional Stochastic Reaction Networks
Source: PLoS One. 2015 Jul 10;10(7):e0130825. doi: 10.1371/journal.pone.0130825 (PMC4498611; doi:10.1371/journal.pone.0130825)
Supplement: S5 File — A zip file that contains all the Matlab source files needed for the generation of the figures of this publication. (ZIP) [file pone.0130825.s005.zip › matlab_code_and_data/3_ProteinHomeostasis/README.txt]

FOLDER NAME: 3_ProteinHomeostasis
MODEL: Protein Homeostasis

SUBFOLDERS:
    1. data: data created and used by the scripts
    2. input_data: data describing the model

DEPENDENCIES: ../functions


FIGURE 6: plot_bound_vs_SI.m
FIGURE 8: plot_bound_vs_SI.m


How to use:
    A1. run the script 'run_protHom_sensitivity' to compute trajectories using
        the coupling finite difference method.
    A2. run the script 'run_protHom_FIM_tv' to compute FIM. (RER is also computed.)
    A3. run the script 'compute_observables' to compute an observable from
        the trajectories created by step 1.
    A4. run the script 'plot_bound_vs_SI' to plot the observable computed
        by step 3 versus the FIM (or RER) computed by step 2.
