# Supplementary material for: Accelerated Sensitivity Analysis in High-Dimensional Stochastic Reaction Networks
Source: PLoS One. 2015 Jul 10;10(7):e0130825. doi: 10.1371/journal.pone.0130825 (PMC4498611; doi:10.1371/journal.pone.0130825)
Supplement: S5 File — A zip file that contains all the Matlab source files needed for the generation of the figures of this publication. (ZIP) [file pone.0130825.s005.zip › matlab_code_and_data/3_ProteinHomeostasis/run_protHom_FIM_tv.m]

% Compute FIM and RER at transient for the Protein Homeostasis model
clc; clear
path(path, '../functions');
path(path, '../functions/model_rates');

% file with the reactions
fname = 'input_data/protHom';

% create auxiliary files
exCM = dir([fname '_connectivity.txt']);
if isempty(exCM) % if connectivity matrix does not exist, create it
    rxn2csm([fname '.txt']);
end

% initialize data
data = initialize(fname);


data.theta = data.kr(1:end);

% directions
eps0 = 0.1;
data.epsilon = eps0*eye(length(data.theta));


NoI = 800;

data.T = 50; DT = 0.01;
data.t_res = 0:DT:data.T;
Mt_res = length(data.t_res);

[L , K] = size(data.epsilon);
RERinst = zeros(NoI,L, Mt_res);
FIMinst = zeros(NoI,K, Mt_res);

%%


parfor i=1:NoI
    disp(i)
    res_ssa = comp_FIM_ssa_tv_protHom(data);

    FIMinst(i,:,:) = res_ssa.FIM;  
        
    RERinst(i,:,:) = res_ssa.RER;

end

%%
a = norminv(1-0.05/2);

FIMmean = squeeze( mean(FIMinst,1) );
FIMvar  = squeeze(  var(FIMinst,0,1) );

% FIM in [0,T/2]
Fn = ceil(Mt_res/2);
FIM1     = trapz(FIMmean(:,1:Fn),2)*DT/data.t_res(Fn);
FIM1conf = a*sqrt(FIMvar(:,1:Fn)/NoI);

% FIM in [0,T]
Fn = Mt_res;
FIM2     = trapz(FIMmean(:,1:Fn),2)*DT/data.t_res(Fn);
FIM2conf = a*sqrt(FIMvar(:,1:Fn)/NoI);


% diagonal elements only
FIM1     = FIM1( : ,end); 
FIM1conf = FIM1conf( : ,end);
FIM2     = FIM2( : ,end); 
FIM2conf = FIM2conf( : ,end);


%
RERmean = squeeze( mean(RERinst,1) );
RERvar  = squeeze( var(RERinst,0,1) );

% RER in [0,T/2]
Fn = ceil(Mt_res/2);
RER1     = trapz(RERmean(:,1:Fn),2)*DT/data.t_res(Fn);
RER1conf = a*sqrt(RERvar(:,1:Fn)/NoI);


% RER in [0,T]
Fn = Mt_res;
RER2    = trapz(RERmean(:,1:Fn),2)*DT/data.t_res(Fn);
RER2conf = a*sqrt(RERvar(:,1:Fn)/NoI);


IND = 1:80;


plot(FIM2(IND),'k.-'); hold on
plot(2*RER2(IND)/eps0/eps0,'r.-')

legend('FIM','2RER/\epsilon^2');
axis tight; grid on


save('FIM_RER_tv.mat','FIM1','FIM1conf','RER1','RER1conf');
save('FIM_RER_tv.mat','FIM2','FIM2conf','RER2','RER2conf','-append');
