# Supplementary material for: Accelerated Sensitivity Analysis in High-Dimensional Stochastic Reaction Networks
Source: PLoS One. 2015 Jul 10;10(7):e0130825. doi: 10.1371/journal.pone.0130825 (PMC4498611; doi:10.1371/journal.pone.0130825)
Supplement: S5 File — A zip file that contains all the Matlab source files needed for the generation of the figures of this publication. (ZIP) [file pone.0130825.s005.zip › matlab_code_and_data/3_ProteinHomeostasis/run_protHom_sensitivity.m]

%   This script simulates and saves the perturbed and the unperturbed
%   trajectories for all parameters of the Protein Homestasis model
%   using a coupling algorithm.
%
% (c) Giorgos Arampatzis & Yannis Pantazis, 2013, umass & uoc
%     mail: {gtarabat, yannis.pantazis}@gmail.com

clc;clear

% set path
path(path, '../functions');
path(path, '../functions/model_rates');

% folder name to save data
folder_name = 'data/data_set_test/';

% file with the reactions
fname = 'input_data/protHom';

% create auxiliary files
exCM = dir([fname '_connectivity.txt']);
if isempty(exCM) % if connectivity matrix does not exist, create it
    rxn2csm([fname '.txt']);
end

tt = tic;

% initialize data
data1 = initialize(fname);

data1.T = 20;
t_res = 0:0.01:data1.T;

data1.t_res = t_res;

epsilon = 1e-1;

nSp = length(data1.X);
Nkr = length(data1.kr);

Ns = 10;

% Use this index to run over all parameters
IND = 1:Nkr;

save([ folder_name '../parameters']);

for i = 1 : Nkr
    disp(i)
    data2 = data1;
  
    perturbation = zeros(Nkr,1); 
    perturbation( i ) = epsilon;
    data2.kr = data1.kr + perturbation.*data1.kr;
    
    time_series1 = zeros(Ns, nSp-1, length(t_res));
    time_series2 = zeros(Ns, nSp-1, length(t_res));
%     MEAN  = zeros(length(t_res),nSp);
%     VAR   = zeros(length(t_res),nSp);

    parfor k = 1:Ns
        
        fprintf('%d\n',k);
        
        tic;
        output = reaction_ssa_coupled(data1,data2,'protHom');
        toc;


        time_series1(k,:,:) = output.species_ts1(:,2:end)';
        time_series2(k,:,:) = output.species_ts2(:,2:end)';
%         [ MEAN, VAR ] = mean_var( MEAN, VAR, ...
%             ( output.species_ts2 - output.species_ts1 )/(data2.kr(i)-data1.kr(i) ), k);

    end

    save_file = [ folder_name 'sens_species_' sprintf('%02d',i) ];
    save(save_file,'time_series1','time_series2');
    
end

toc(tt)
