# Supplementary material for: Accelerated Sensitivity Analysis in High-Dimensional Stochastic Reaction Networks
Source: PLoS One. 2015 Jul 10;10(7):e0130825. doi: 10.1371/journal.pone.0130825 (PMC4498611; doi:10.1371/journal.pone.0130825)
Supplement: S5 File — A zip file that contains all the Matlab source files needed for the generation of the figures of this publication. (ZIP) [file pone.0130825.s005.zip › matlab_code_and_data/functions/ciplot.m]

function ciplot(lower,upper,x,colour);
     
% ciplot(lower,upper)       
% ciplot(lower,upper,x)
% ciplot(lower,upper,x,colour)
%
% Plots a shaded region on a graph between specified lower and upper confidence intervals (L and U).
% l and u must be vectors of the same length.
% Uses the 'fill' function, not 'area'. Therefore multiple shaded plots
% can be overlayed without a problem. Make them transparent for total visibility.
% x data can be specified, otherwise plots against index values.
% colour can be specified (eg 'k'). Defaults to blue.

% Raymond Reynolds 24/11/06

if length(lower)~=length(upper)
    error('lower and upper vectors must be same length')
end

if nargin<4
    colour='b';
end

if nargin<3
    x=1:length(lower);
end

% convert to row vectors so fliplr can work
if find(size(x)==(max(size(x))))<2
x=x'; end
if find(size(lower)==(max(size(lower))))<2
lower=lower'; end
if find(size(upper)==(max(size(upper))))<2
upper=upper'; end

fill([x fliplr(x)],[upper fliplr(lower)],colour)
