# Supplementary material for: Accelerated Sensitivity Analysis in High-Dimensional Stochastic Reaction Networks
Source: PLoS One. 2015 Jul 10;10(7):e0130825. doi: 10.1371/journal.pone.0130825 (PMC4498611; doi:10.1371/journal.pone.0130825)
Supplement: S5 File — A zip file that contains all the Matlab source files needed for the generation of the figures of this publication. (ZIP) [file pone.0130825.s005.zip › matlab_code_and_data/functions/color_bar3.m]

function color_bar3(h, flag, col)
%
% color the elements flaged by 1 by color defined in col


h1 = get(h(1),'ZData');
M = size(h1,1)/6;


for i = 1:length(h)
    cdata = zeros(6*M,4);

    for j = 1:M
        if(flag(i,j))
            cdata(6*(j-1)+1:6*j,1:4) = col(flag(i,j));
        end
    end
    
    set(h(i),'CData',cdata,'FaceColor','interp')
end
