# Supplementary material for: Accelerated Sensitivity Analysis in High-Dimensional Stochastic Reaction Networks
Source: PLoS One. 2015 Jul 10;10(7):e0130825. doi: 10.1371/journal.pone.0130825 (PMC4498611; doi:10.1371/journal.pone.0130825)
Supplement: S5 File — A zip file that contains all the Matlab source files needed for the generation of the figures of this publication. (ZIP) [file pone.0130825.s005.zip › matlab_code_and_data/functions/comp_FIM_ssa_tv_protHom.m]

function output = comp_FIM_ssa_tv_protHom(data)
%
% Stichastic simulation algorithm (SSA) for well-mixed reaction systems.
%
%  ---- INPUT PARAMETERS ----
%   data.M: number of reactions, [1x1]
%   data.N: number of species, [1x1]
%   data.NoJ: number of jumps, [1x1]
%   data.T: final time, [1x1]
%   data.X: initial population of the system, [Nx1]
%   data.stoichio: stoichiometric matrix, [Mx4]
%   data.kr: rate constants, [Mx1]
%   data.cm_rea: connectivity matrix for the reactions, [Mx4]
%   data.cm_spe: connectivity matrix for the species, [NxK+1]
%
% ---- OUTPUT PARAMETERS ----
%   output.t: time vector, [NoJx1]
%   output.species_ts: the concentrations of each species at each time step, [NoJxN]
%
% (c) Giorgos Arampatzis & Yannis Pantazis, 2013, umass & uoc
%     mail: {gtarabat, yannis.pantazis}@gmail.com

Mt_res = length(data.t_res);

[L , K] = size(data.epsilon);

output.RER = zeros(L,Mt_res);
output.FIM = zeros(K, Mt_res);


% initialize output struct
output.species_ts = zeros(Mt_res, data.N);


% Rates initialization
c = zeros(data.M, 1);
for k = 1:data.M
    c(k) = rates_protHom(data, k);
end
c_cum = cumsum(c);
c0 = c_cum(end);


t = 0;
output.events = 0;
cnt_obs = 1;

% iterate
while t<data.T

    %----------------------------------------------------------------------
    %   Compute any observable before moving to next step
    %----------------------------------------------------------------------
    
    % compute RER | compRER_protHom : unperturbed wrt to perturbed.
    %             | compRER2_protHom: perturbed wrt to unperturbed.
    RER = compRER_protHom(c, data);
    
    % compute FIM
    FIM_inst = compFIM_protHom(c);
    
    % store the population before updating species
    POPULATION = data.X';
        
    %----------------------------------------------------------------------
    
    % check if there is nowhere to move
    if(~c0)
        fprintf('\n\nSystem reached a degenerate point. Exiting...\n\n'); 
        
        POPULATION = data.X';
        for i = cnt_obs : Mt_res
            output.species_ts(i,:) = POPULATION;
            output.RER(:,i) = RER;
            output.FIM(:,i) =  FIM_inst;
        end
        return;
    end
    
    % find which reaction will fire
    reaction = find( c_cum>c0*rand, 1, 'first');
    
    % compute waiting time
    dt = - log(rand)/c0;
    
    % check if there is a problem in the chosen reaction
    if(~reaction)
       fprintf('\n\nError in %s function. 0 reaction was choosen. Exiting...\n\n', mfilename);
       return;
    end
    
    
    % update species after reaction
    for k=1:4
        ind = data.cm_rea(reaction, k);
        if data.cm_rea(reaction, k)
            data.X(ind) = data.X(ind) + data.stoichio(reaction, k);
        end
    end
    
    output.events = output.events + 1;
    
    % update the observables
    t_OLD = t;
    t = t + dt;
    if( t_OLD <= data.t_res(cnt_obs) && t > data.t_res(cnt_obs)   )
        while(  (cnt_obs<=Mt_res) && (data.t_res(cnt_obs) <= t)  )
            output.species_ts(cnt_obs,:) = POPULATION;
            output.RER(:,cnt_obs) = RER;
            output.FIM(:,cnt_obs)     =  FIM_inst;

            cnt_obs = cnt_obs + 1;
        end
    end
    
    
    % update rates involving species of 'reaction' after species update
    c = update_rates_protHom(c, data, reaction);
    c_cum = cumsum(c);
    c0 = c_cum(end);
    

end
