# Supplementary material for: Accelerated Sensitivity Analysis in High-Dimensional Stochastic Reaction Networks
Source: PLoS One. 2015 Jul 10;10(7):e0130825. doi: 10.1371/journal.pone.0130825 (PMC4498611; doi:10.1371/journal.pone.0130825)
Supplement: S5 File — A zip file that contains all the Matlab source files needed for the generation of the figures of this publication. (ZIP) [file pone.0130825.s005.zip › matlab_code_and_data/functions/comp_LR_ssa_p53.m]

function output = comp_LR_ssa_p53(data)
%
% Stochastic simulation algorithm (SSA) for well-mixed reaction systems.
% Compute Derivative using the Linear Responce formula
%  ---- INPUT PARAMETERS ----
%   data.M: number of reactions, [1x1]
%   data.N: number of species, [1x1]
%   data.NoJ: number of jumps, [1x1]
%   data.T: final time, [1x1]
%   data.X: initial population of the system, [Nx1]
%   data.stoichio: stoichiometric matrix, [Mx4]
%   data.kr: rate constants, [Mx1]
%   data.cm_rea: connectivity matrix for the reactions, [Mx4]
%   data.cm_spe: connectivity matrix for the species, [NxK+1]
%
% ---- OUTPUT PARAMETERS ----
%   output.t: time vector, [NoJx1]
%   output.species_ts: the concentrations of each species at each time step, [NoJxN]
%
% (c) Giorgos Arampatzis & Yannis Pantazis, 2013, umass & uoc
%     mail: {gtarabat, yannis.pantazis}@gmail.com


[~ , K] = size(data.epsilon);

output.LR = zeros(K,data.NoJ);


% initialize output struct
output.species_ts = zeros(data.NoJ, data.N);
output.t = zeros(data.NoJ, 1);

output.species_ts(1,:) = data.X';


% Rates initialization
c = zeros(data.M, 1);
for k = 1:data.M
    c(k) = rates_p53(data, k);
end
c_cum = cumsum(c);
c0 = c_cum(end);

% find which reaction will fire
reaction = find(c_cum > c0*rand, 1, 'first');

% update species after reaction
for k=1:4
    ind = data.cm_rea(reaction,k);
    if( data.cm_rea(reaction,k) )
        data.X(ind) = data.X(ind) + data.stoichio(reaction,k);
    end
end

% update output
output.species_ts(2,:) = data.X';
dt = - log(rand)/c0;
output.t(1) = dt;


% iterate
for i = 2 : data.NoJ

    % compute LR
    output.LR(:,i) =  compLR_p53(c, data, k, dt );

        
    % check if there is nowhere to move
    if(~c0)
        fprintf('\n\nSystem reached a degenerate point. Exiting...\n\n'); 
        output.species_ts = output.species_ts(1:i-1,:);
        output.t = output.t(1:i-1);
        return;
    end
    
    % find which reaction will fire
    reaction = find( c_cum>c0*rand, 1, 'first');
    
    % compute waiting time
    dt = - log(rand)/c0;
    
    
    output.LR(:,i-1) =  compLR_p53(c, data, reaction, dt );
    
    
    % check if there is a problem in the chosen reaction
    if(~reaction)
       fprintf('\n\nError in %s function. 0 reaction was choosen. Exiting...\n\n', mfilename);
       return;
    end
    
    
    % update species after reaction
    for k=1:4
        ind = data.cm_rea(reaction, k);
        if data.cm_rea(reaction, k)
            data.X(ind) = data.X(ind) + data.stoichio(reaction, k);
        end
    end
    
    % update rates involving species of 'reaction' after species update
    c = update_rates_p53(c, data, reaction);
    c_cum = cumsum(c);
    c0 = c_cum(end);
    
    % update output
    output.species_ts(i,:) = data.X';
    output.t(i) = dt;
    
end
