# Supplementary material for: Accelerated Sensitivity Analysis in High-Dimensional Stochastic Reaction Networks
Source: PLoS One. 2015 Jul 10;10(7):e0130825. doi: 10.1371/journal.pone.0130825 (PMC4498611; doi:10.1371/journal.pone.0130825)
Supplement: S5 File — A zip file that contains all the Matlab source files needed for the generation of the figures of this publication. (ZIP) [file pone.0130825.s005.zip › matlab_code_and_data/functions/compFIM_EGFR.m]

function [FIM, FIM7, FIM14, FIM29] = compFIM_EGFR(c, data)
%
% Computation of the Fisher information matrix. It consists of one diagonal
% matrix, and three 2x2 submatrices.
%
%
% (c) Yannis Pantazis, 2013, umass
%     mail: yannis.pantazis@gmail.com

% simple reactions
FIM = c([1:6, 8:13, 15:28, 30:47]);

% for Michaelis-Menter kinetics
grad7 = [1, -data.kr(7)/(data.kr(7)+data.X(6))];
FIM7 = c(7) * (grad7' * grad7);

grad14 = [1, -data.kr(14)/(data.kr(14)+data.X(10))];
FIM14 = c(14) * (grad14' * grad14);

grad29 = [1, -data.kr(29)/(data.kr(29)+data.X(19))];
FIM29 = c(29) * (grad29' * grad29);
