# Supplementary material for: Accelerated Sensitivity Analysis in High-Dimensional Stochastic Reaction Networks
Source: PLoS One. 2015 Jul 10;10(7):e0130825. doi: 10.1371/journal.pone.0130825 (PMC4498611; doi:10.1371/journal.pone.0130825)
Supplement: S5 File — A zip file that contains all the Matlab source files needed for the generation of the figures of this publication. (ZIP) [file pone.0130825.s005.zip › matlab_code_and_data/functions/compFIM_protHom.m]

function FIM = compFIM_protHom(c)
%
% Computation of the Fisher information matrix. It is diagonal.
%
%
% (c) Yannis Pantazis, 2013, umass
%     mail: yannis.pantazis@gmail.com

% simple reactions
FIM = c;
