# Supplementary material for: Accelerated Sensitivity Analysis in High-Dimensional Stochastic Reaction Networks
Source: PLoS One. 2015 Jul 10;10(7):e0130825. doi: 10.1371/journal.pone.0130825 (PMC4498611; doi:10.1371/journal.pone.0130825)
Supplement: S5 File — A zip file that contains all the Matlab source files needed for the generation of the figures of this publication. (ZIP) [file pone.0130825.s005.zip › matlab_code_and_data/functions/compLR_p53.m]

function LR = compLR_p53(c, data, k, dt )
%
%
%
%

K = 7;

p53 = data.X(2);
mdm2pre = data.X(3);
mdm2 = data.X(4);

theta = [data.kr(1:2); data.ak; data.k; data.kr(3:5)]';

Dc = zeros(data.M, K);

Dc(1, :) = theta .* [1, 0, 0, 0, 0, 0, 0];
Dc(2, :) = theta .* [0, p53, p53*mdm2/(p53+data.k), -data.ak*p53*mdm2/(p53+data.k)^3, 0, 0, 0];
Dc(3, :) = theta .* [0, 0, 0, 0, p53, 0, 0];
Dc(4, :) = theta .* [0, 0, 0, 0, 0, mdm2pre, 0];
Dc(5, :) = theta .* [0, 0, 0, 0, 0, 0, mdm2];


if(c(k)>0)
    LR = (1/c(k))*Dc(k,:) - dt*sum(Dc,1);
else
    LR = zeros(1,K);
end

LR = LR';


    
