# Supplementary material for: Accelerated Sensitivity Analysis in High-Dimensional Stochastic Reaction Networks
Source: PLoS One. 2015 Jul 10;10(7):e0130825. doi: 10.1371/journal.pone.0130825 (PMC4498611; doi:10.1371/journal.pone.0130825)
Supplement: S5 File — A zip file that contains all the Matlab source files needed for the generation of the figures of this publication. (ZIP) [file pone.0130825.s005.zip › matlab_code_and_data/functions/compRER_EGFR.m]

function RER = compRER_EGFR(c, data)
%
%
%
%
% (c) Yannis Pantazis, 2013, umass
%     mail: yannis.pantazis@gmail.com

epsilon = data.epsilon;
[L, K] = size(epsilon);
data1 = data;

c0 = sum(c);
RER = zeros(L, 1);

for l = 1:L
    % perturbed parameters
    data1.kr = data.kr .* (1 + [epsilon(l, 1:6), epsilon(l, 45), epsilon(l, 7:12), epsilon(l, 47), ...
                                epsilon(l, 13:27), epsilon(l, 49), epsilon(l, 28:44)]');
    data1.KM7 = data.KM7 .* (1 + epsilon(l, 46));
    data1.KM14 = data.KM14 .* (1 + epsilon(l, 48));
    data1.KM29 = data.KM29 .* (1 + epsilon(l, 50));

    % compute perturbed rates
    c_per = zeros(data.M, 1);
    for i = 1:data.M
        c_per(i) = rates_EGFR(data1, i);
        
        if c(i)~=0 && c_per(i)~=0
            RER(l) = RER(l) + c(i) * log(c(i)/c_per(i));
        end
        
    end
    c0_per = sum(c_per);
    
    RER(l) = RER(l) + c0_per - c0;
end
    
