# Supplementary material for: Accelerated Sensitivity Analysis in High-Dimensional Stochastic Reaction Networks
Source: PLoS One. 2015 Jul 10;10(7):e0130825. doi: 10.1371/journal.pone.0130825 (PMC4498611; doi:10.1371/journal.pone.0130825)
Supplement: S5 File — A zip file that contains all the Matlab source files needed for the generation of the figures of this publication. (ZIP) [file pone.0130825.s005.zip › matlab_code_and_data/functions/compRER_protHom.m]

function RER = compRER_protHom(c, data)
%
%
%
%
% (c) Yannis Pantazis, 2013, umass
%     mail: yannis.pantazis@gmail.com

epsilon = data.epsilon;
[L, K] = size(epsilon);
data1 = data;

c0 = sum(c);
RER = zeros(L, 1);

for l = 1:L
    % perturbed parameters
    data1.kr = data.kr .* (1 + epsilon(l,:)');

    % compute perturbed rates
    c_per = zeros(data.M, 1);
    for i = 1:data.M
        c_per(i) = rates_protHom(data1, i);
        
        if c(i)~=0 && c_per(i)~=0
            RER(l) = RER(l) + c(i) * log(c(i)/c_per(i));
        end
        
    end
    c0_per = sum(c_per);
    
    RER(l) = RER(l) + c0_per - c0;
end
    
