# Supplementary material for: Accelerated Sensitivity Analysis in High-Dimensional Stochastic Reaction Networks
Source: PLoS One. 2015 Jul 10;10(7):e0130825. doi: 10.1371/journal.pone.0130825 (PMC4498611; doi:10.1371/journal.pone.0130825)
Supplement: S5 File — A zip file that contains all the Matlab source files needed for the generation of the figures of this publication. (ZIP) [file pone.0130825.s005.zip › matlab_code_and_data/functions/initialize.m]

function data = initialize(rname)
%
% Initialiation of SSA algorithm. Reactions, species, reaction rates,
% connectivity and initial configuration are specified.
%
%  ---- INPUT PARAMETERS ----
%   rname: file name that describes the model.
%
% ---- OUTPUT PARAMETERS ----
%   data.M: number of reactions, [1x1]
%   data.N: number of species, [1x1]
%   data.X: initial population of the system, [Nx1]
%   data.stoichio: stoichiometric matrix, [Mx4]
%   data.kr: rate constants, [Mx1]
%   data.cm_rea: connectivity matrix for the reactions, [Mx4]
%   data.cm_spe: connectivity matrix for the species, [MxK+1]
%
% (c) Giorgos Arampatzis & Yannis Pantazis, 2012, umass & uoc
%     mail: {gtarabat, yannis.pantazis}@gmail.com


%%%%%%%%%%%%%%%%%%%%%%%%%%%%%%%%%%%%%
%%%% load stoichoimetric matrix %%%%%
%%%%%%%%%%%%%%%%%%%%%%%%%%%%%%%%%%%%%
tmp_stoichio = load([rname '_stoichiomatrix.txt']);
[M, five] = size(tmp_stoichio);

if five ~= 5
    fprintf(1, 'Stoichiometric matrix input file is wrong!');
end

stoichio = zeros(M, 4);
for m = 1:M
    if tmp_stoichio(m,1) > M
        fprintf(1, 'Stoichiometric matrix input file is wrong!');
    end
    
    stoichio(tmp_stoichio(m,1), :) = tmp_stoichio(m, 2:5);
end


%%%%%%%%%%%%%%%%%%%%%%%%%%%%%%%%%%%%%%%
%%%% load reaction rate constants %%%%%
%%%%%%%%%%%%%%%%%%%%%%%%%%%%%%%%%%%%%%%
tmp_rates = load([rname '_reaction_constants.txt']);
[M_tmp, two] = size(tmp_rates);

if M_tmp ~= M || two ~= 2
    fprintf(1, 'Reaction rate constants input file is wrong!');
end

kr = zeros(M, 1);
for m = 1:M
    if tmp_rates(m,1) > M
        fprintf(1, 'Reaction rate constants input file is wrong!');
    end
    
    kr(tmp_rates(m,1)) = tmp_rates(m, 2);
end


%%%%%%%%%%%%%%%%%%%%%%%%%%%%%%%%%%%%%%%%%%%%
%%%% load reaction connectivity matrix %%%%%
%%%%%%%%%%%%%%%%%%%%%%%%%%%%%%%%%%%%%%%%%%%%
tmp_cm_rea = load([rname '_connectivity.txt']);
[M_tmp, five] = size(tmp_cm_rea);

if M_tmp ~= M || two ~= 2
    fprintf(1, 'Reaction connectivity matrix input file is wrong!');
end

cm_rea = zeros(M, 4);
for m = 1:M
    if tmp_cm_rea(m,1) > M
        fprintf(1, 'Reaction connectivity matrix is wrong!');
    end
    
    cm_rea(tmp_cm_rea(m,1), :) = tmp_cm_rea(m, 2:5);
end


%%%%%%%%%%%%%%%%%%%%%%%%%%%%%%%%%%
%%%% load initial population %%%%%
%%%%%%%%%%%%%%%%%%%%%%%%%%%%%%%%%%
tmp_X = load([rname '_initial_population.txt']);
[N, two] = size(tmp_X);

if two ~= 2
    fprintf(1, 'Initial population input file is wrong!');
end

X = zeros(N, 1);
for n = 1:N
    if tmp_X(n,1) > N
        fprintf(1, 'Initial population input file is wrong!');
    end
    
    X(tmp_X(n,1)) = tmp_X(n, 2);
end


%%%%%%%%%%%%%%%%%%%%%%%%%%%%%%%%%%%%%%%%%%%%%
%%%% create species connectivity matrix %%%%%
%%%%%%%%%%%%%%%%%%%%%%%%%%%%%%%%%%%%%%%%%%%%%
K = 10;

cm_spe = zeros(N, K);
no_rea = zeros(N, 1);
for m = 1:M
    for k = 1:4
        if cm_rea(m,k) ~= 0 && cm_rea(m,k) ~= 1
            cm_spe(cm_rea(m,k), no_rea(cm_rea(m,k))+2) = m;
            
            no_rea(cm_rea(m,k)) = no_rea(cm_rea(m,k))+1;
        
            if no_rea(cm_rea(m,k)) > K
                cm_spe = [cm_spe, zeros(N, K)];
            end
        end
        
    end
end

cm_spe(:,1) = no_rea;

maxK = max(no_rea);
cm_spe = cm_spe(:,1:maxK+1);


%%%%%%%%%%%%%%%%%%%%%%%%
%%% save and return %%%%
%%%%%%%%%%%%%%%%%%%%%%%%
data.M = M;
data.N = N;
data.X = X;

data.stoichio = stoichio;
data.kr = kr;
data.cm_rea = cm_rea;
data.cm_spe = cm_spe;
