# Supplementary material for: Accelerated Sensitivity Analysis in High-Dimensional Stochastic Reaction Networks
Source: PLoS One. 2015 Jul 10;10(7):e0130825. doi: 10.1371/journal.pone.0130825 (PMC4498611; doi:10.1371/journal.pone.0130825)
Supplement: S5 File — A zip file that contains all the Matlab source files needed for the generation of the figures of this publication. (ZIP) [file pone.0130825.s005.zip › matlab_code_and_data/functions/mean_var.m]

function [ MEAN VAR ] = mean_var( MEAN, VAR, k_term, k)


if(k>1)
    VAR =  VAR + (( k_term - MEAN ).^2)*(k-1)/k;
end


MEAN = MEAN + ( k_term - MEAN )/k;
