# Supplementary material for: Accelerated Sensitivity Analysis in High-Dimensional Stochastic Reaction Networks
Source: PLoS One. 2015 Jul 10;10(7):e0130825. doi: 10.1371/journal.pone.0130825 (PMC4498611; doi:10.1371/journal.pone.0130825)
Supplement: S5 File — A zip file that contains all the Matlab source files needed for the generation of the figures of this publication. (ZIP) [file pone.0130825.s005.zip › matlab_code_and_data/functions/model_rates/rates_p53.m]

function rate = rates_p53(data, reaction)
%
% Computes the rate of the reaction. p53 specific.
%
%  ---- INPUT PARAMETERS ----
%   data: same structure as in 'reaction_ssa.m', [1x1]
%   reaction: index of reaction whose rate is computed, [1x1]
%
% ---- OUTPUT PARAMETERS ----
%   rate : rate of the reaction, [1x1]
%
% (c) Giorgos Arampatzis & Yannis Pantazis, 2012, umass & uoc
%     mail: {gtarabat, yannis.pantazis}@gmail.com

if reaction == 2 % 2nd reaction has a special nonlinear rate. It should
                 % hold the correspodence: p53==X(2) & mdm2==X(4)
    rate = data.kr(reaction) + data.ak * data.X(4) / (data.X(2) + data.k);
else
    rate = data.kr(reaction);
end

for j=1:2
    species = data.cm_rea(reaction, j);
    
  	% check if species is not NULL (species==1)
    if species > 1
        
        % check if there are enough elements of species
        if data.X(species) < abs(data.stoichio(reaction, j))
            rate = 0;
        else
            switch abs(data.stoichio(reaction,j))
                case 0
                    rate = rate;
                case 1
                    rate = rate * data.X(species);
                case 2
                    rate = rate * data.X(species) * (data.X(species)-1) / 2;
                case 3
                    rate = rate * data.X(species) * (data.X(species)-1) * (data.X(species)-2) / 6;
                otherwise
                    rate = rate * nchoosek( data.X(species), abs(data.stoichio(reaction,j)) );
            end

%            rate = rate * nchoosek( data.X(species), abs(data.stoichio(reaction,j)) );
        end
    end
    
end
