# Supplementary material for: Accelerated Sensitivity Analysis in High-Dimensional Stochastic Reaction Networks
Source: PLoS One. 2015 Jul 10;10(7):e0130825. doi: 10.1371/journal.pone.0130825 (PMC4498611; doi:10.1371/journal.pone.0130825)
Supplement: S5 File — A zip file that contains all the Matlab source files needed for the generation of the figures of this publication. (ZIP) [file pone.0130825.s005.zip › matlab_code_and_data/functions/model_rates/rates_protHom.m]

function rate = rates_protHom(data, reaction)
%
% Computes the rate of the reaction.
%
%  ---- INPUT PARAMETERS ----
%   data: same structure as in 'reaction_ssa.m', [1x1]
%   reaction: index of reaction whose rate is computed, [1x1]
%
% ---- OUTPUT PARAMETERS ----
%   rate : rate of the reaction, [1x1]
%
% (c) Giorgos Arampatzis & Yannis Pantazis, 2012, umass & uoc
%     mail: {gtarabat, yannis.pantazis}@gmail.com


rate = data.kr(reaction);

if reaction==5 || reaction==8 || reaction==32 || reaction==36 || reaction==39 || reaction==61 || reaction==64
    rate = rate / (5000 + data.X(data.cm_rea(reaction, 2)));
end

for j=1:2
    species = data.cm_rea(reaction, j);
    
  	% check if species is not NULL (species==1)
    if species > 1
        
        % check if there are enough elements of species
        if data.X(species) < abs(data.stoichio(reaction, j))
            rate = 0;
        else
                switch abs(data.stoichio(reaction,j))
                case 0
                    rate = rate;
                case 1
                    rate = rate * data.X(species);
                case 2
                    rate = rate * data.X(species) * (data.X(species)-1) / 2;
                case 3
                    rate = rate * data.X(species) *(data.X(species)-1) * (data.X(species)-2) / 6;
                otherwise
                    rate = rate * nchoosek( data.X(species),abs(data.stoichio(reaction,j)) );
                end
        end
    end
    
end
