# Supplementary material for: Accelerated Sensitivity Analysis in High-Dimensional Stochastic Reaction Networks
Source: PLoS One. 2015 Jul 10;10(7):e0130825. doi: 10.1371/journal.pone.0130825 (PMC4498611; doi:10.1371/journal.pone.0130825)
Supplement: S5 File — A zip file that contains all the Matlab source files needed for the generation of the figures of this publication. (ZIP) [file pone.0130825.s005.zip › matlab_code_and_data/functions/model_rates/update_rates_EGFR.m]

function c = update_rates_EGFR(c, data, k_rea)
%
% Update the rates of all reactions that involves the species of the fired
% k-th reaction.
%
%  ---- INPUT PARAMETERS ----
%   c: rates vector, [Mx1]
%   data: same structure as in 'reaction_ssa.m', [1x1]
%   k_rea: which reaction was fired, [1x1]
%
% ---- OUTPUT PARAMETERS ----
%   c: vector with the updated rates, [Mx1]
%
% (c) Giorgos Arampatzis & Yannis Pantazis, 2013, umass & uoc
%     mail: {gtarabat, yannis.pantazis}@gmail.com


% the k-th flag is false if the k-th reaction rate is already updated.
BOOL = ones(data.M , 1);

% loop over all species in 'k_rea' reaction
for i=1:4
    
    spe_i = data.cm_rea(k_rea, i);
    
    % if i-th species is not zero
    if spe_i ~= 0
    
        % loop over all reactions involving 'spe_i'
        for k = 1 : data.cm_spe(spe_i, 1)
            
            reaction = data.cm_spe(spe_i , k+1) ;    
            
            % if not already computed then compute rate
            if BOOL(reaction)
                c(reaction) =  rates_EGFR(data, reaction) ;
                BOOL(reaction) = 0;
            end

        end % End 'loop over all reactions involving 'spe_i''
         
    end % End if
    
end % End 'loop over all species in 'k_rea' reaction'
