# Supplementary material for: Accelerated Sensitivity Analysis in High-Dimensional Stochastic Reaction Networks
Source: PLoS One. 2015 Jul 10;10(7):e0130825. doi: 10.1371/journal.pone.0130825 (PMC4498611; doi:10.1371/journal.pone.0130825)
Supplement: S5 File — A zip file that contains all the Matlab source files needed for the generation of the figures of this publication. (ZIP) [file pone.0130825.s005.zip › matlab_code_and_data/functions/my_resample.m]

function y = my_resample( ts, t, t_res)


y = zeros( length(t_res), size(ts,2) );


for k=1:size(ts,2)
    
    a1 = timeseries(ts(:,k), t);

    b1 = resample(a1,t_res,'zoh');
    
    y(:,k) = squeeze( b1.Data );
end
