# Supplementary material for: Accelerated Sensitivity Analysis in High-Dimensional Stochastic Reaction Networks
Source: PLoS One. 2015 Jul 10;10(7):e0130825. doi: 10.1371/journal.pone.0130825 (PMC4498611; doi:10.1371/journal.pone.0130825)
Supplement: S5 File — A zip file that contains all the Matlab source files needed for the generation of the figures of this publication. (ZIP) [file pone.0130825.s005.zip › matlab_code_and_data/functions/reaction_ode_EGFR.m]

function output = reaction_ode_EGFR(data)
%
% Stichastic simulation algorithm (SSA) for well-mixed reaction systems.
%
%  ---- INPUT PARAMETERS ----
%   data.M: number of reactions, [1x1]
%   data.N: number of species, [1x1]
%   data.T: final time, [1x1]
%   data.X: initial population of the system, [Nx1]
%   data.stoichio: stoichiometric matrix, [Mx4]
%   data.kr: rate constants, [Mx1]
%   data.cm_rea: connectivity matrix for the reactions, [Mx4]
%   data.cm_spe: connectivity matrix for the species, [NxK+1]
%
% ---- OUTPUT PARAMETERS ----
%   output.t: time vector, [NoSx1]
%   output.species_ts: the concentrations of each species at each time step, [NoSxN]
%
% (c) Giorgos Arampatzis & Yannis Pantazis, 2012, umass & uoc
%     mail: {gtarabat, yannis.pantazis}@gmail.com

stoichio = data.stoichio;

% create the expression strings
dy(data.N).expr = [];

for m = 1:data.M
    idx1 = data.cm_rea(m, 1);
    idx2 = data.cm_rea(m, 2);
    idx3 = data.cm_rea(m, 3);
    idx4 = data.cm_rea(m, 4);
    
    if m~=7 && m~=14 && m~=29 % 7th, 14th and 29th reactions need special treatment
    % add to/substract from each species the corresponding concentration
    if idx2 % if there is second reactant
        % first reactant
        dy(idx1).expr = [dy(idx1).expr ' - ' num2str(data.kr(m)) '*y(' num2str(idx1) ')^' num2str(abs(stoichio(m,1))) ...
                        '*y(' num2str(idx2) ')^' num2str(abs(stoichio(m,2))) ...
                        '/' num2str(prod(factorial([abs(stoichio(m,1)), abs(stoichio(m,2))])))];
        
        % second reactant
        dy(idx2).expr = [dy(idx2).expr ' - ' num2str(data.kr(m)) '*y(' num2str(idx1) ')^' num2str(abs(stoichio(m,1))) ...
                        '*y(' num2str(idx2) ')^' num2str(abs(stoichio(m,2))) ...
                        '/' num2str(prod(factorial([abs(stoichio(m,1)), abs(stoichio(m,2))])))];
        
        % first product
        if idx3 == idx1
            dy(idx3).expr = [dy(idx3).expr ' + ' num2str((stoichio(m,1)+stoichio(m,3)+1) * data.kr(m)) '*y(' num2str(idx1) ')^' ...
                            num2str(abs(stoichio(m,1))) '*y(' num2str(idx2) ')^' num2str(abs(stoichio(m,2))) ...
                            '/' num2str(prod(factorial([abs(stoichio(m,1)), abs(stoichio(m,2))])))];
        
        elseif idx3 == idx2
            dy(idx3).expr = [dy(idx3).expr ' + ' num2str((stoichio(m,2)+stoichio(m,3)+1) * data.kr(m)) '*y(' num2str(idx1) ')^' ...
                            num2str(abs(stoichio(m,1))) '*y(' num2str(idx2) ')^' num2str(abs(stoichio(m,2))) ...
                            '/' num2str(prod(factorial([abs(stoichio(m,1)), abs(stoichio(m,2))])))];
        
        else
            dy(idx3).expr = [dy(idx3).expr ' + ' num2str(data.kr(m)) '*y(' num2str(idx1) ')^' num2str(abs(data.stoichio(m,1))) ...
                            '*y(' num2str(idx2) ')^' num2str(abs(data.stoichio(m,2))) ...
                            '/' num2str(prod(factorial([abs(data.stoichio(m,1)), abs(data.stoichio(m,2))])))];
        end
        
        % second product
        if idx4
            if idx4 == idx1
                dy(idx4).expr = [dy(idx4).expr ' + ' num2str((stoichio(m,1)+stoichio(m,4)+1) * data.kr(m)) '*y(' num2str(idx1) ')^' ...
                                num2str(abs(stoichio(m,1))) '*y(' num2str(idx2) ')^' num2str(abs(stoichio(m,2))) ...
                                '/' num2str(prod(factorial([abs(stoichio(m,1)), abs(stoichio(m,2))])))];

            elseif idx4 == idx2
                dy(idx4).expr = [dy(idx4).expr ' + ' num2str((stoichio(m,2)+stoichio(m,4)+1) * data.kr(m)) '*y(' num2str(idx1) ')^' ...
                                num2str(abs(stoichio(m,1))) '*y(' num2str(idx2) ')^' num2str(abs(stoichio(m,2))) ...
                                '/' num2str(prod(factorial([abs(stoichio(m,1)), abs(stoichio(m,2))])))];

            else
                dy(idx4).expr = [dy(idx4).expr ' + ' num2str(data.kr(m)) '*y(' num2str(idx1) ')^' num2str(abs(data.stoichio(m,1))) ...
                                '*y(' num2str(idx2) ')^' num2str(abs(data.stoichio(m,2))) ...
                                '/' num2str(prod(factorial([abs(data.stoichio(m,1)), abs(data.stoichio(m,2))])))];
            end
        end
        
        
        
    else % if there is no second reactant
        % first reactant
        dy(idx1).expr = [dy(idx1).expr ' - ' num2str(data.kr(m)) '*y(' num2str(idx1) ')^' num2str(abs(data.stoichio(m,1))) ...
                        '/' num2str(factorial(abs(data.stoichio(m,1))))];

        % first product
        if idx3 == idx1
            dy(idx3).expr = [dy(idx3).expr ' + ' num2str((stoichio(m,1)+stoichio(m,3)+1) * data.kr(m)) '*y(' num2str(idx1) ')^' ...
                            num2str(abs(stoichio(m,1))) '/' num2str(factorial(abs(stoichio(m,1))))];

        else
            dy(idx3).expr = [dy(idx3).expr ' + ' num2str(data.kr(m)) '*y(' num2str(idx1) ')^' num2str(abs(data.stoichio(m,1))) ...
                            '/' num2str(factorial(abs(data.stoichio(m,1))))];
        end
        
        % second product
        if idx4
            if idx4 == idx1
                dy(idx4).expr = [dy(idx4).expr ' + ' num2str((stoichio(m,1)+stoichio(m,4)+1) * data.kr(m)) '*y(' num2str(idx1) ')^' ...
                                num2str(abs(stoichio(m,1))) '/' num2str(factorial(abs(stoichio(m,1))))];

            else
                dy(idx4).expr = [dy(idx4).expr ' + ' num2str(data.kr(m)) '*y(' num2str(idx1) ')^' num2str(abs(data.stoichio(m,1))) ...
                            '/' num2str(factorial(abs(data.stoichio(m,1))))];
            end
        end
    end
    
    elseif m==7 % 7th reaction
        % first reactant
        dy(idx1).expr = [dy(idx1).expr ' - ' num2str(data.kr(m)) '*y(' num2str(idx1) ')/(' num2str(data.KM7) '+ y(' num2str(idx1) '))'];

        % first product
        dy(idx3).expr = [dy(idx3).expr ' + ' num2str(data.kr(m)) '*y(' num2str(idx1) ')/(' num2str(data.KM7) '+ y(' num2str(idx1) '))'];

    elseif m==14 % 14th reaction
        % first reactant
        dy(idx1).expr = [dy(idx1).expr ' - ' num2str(data.kr(m)) '*y(' num2str(idx1) ')/(' num2str(data.KM14) '+ y(' num2str(idx1) '))'];

        % first product
        dy(idx3).expr = [dy(idx3).expr ' + ' num2str(data.kr(m)) '*y(' num2str(idx1) ')/(' num2str(data.KM14) '+ y(' num2str(idx1) '))'];

    elseif m==29 % 29th reaction
        % first reactant
        dy(idx1).expr = [dy(idx1).expr ' - ' num2str(data.kr(m)) '*y(' num2str(idx1) ')/(' num2str(data.KM29) '+ y(' num2str(idx1) '))'];

        % first product
        dy(idx3).expr = [dy(idx3).expr ' + ' num2str(data.kr(m)) '*y(' num2str(idx1) ')/(' num2str(data.KM29) '+ y(' num2str(idx1) '))'];        
    end
end


% create the function
% str_f = 'function dy = tmp_func(t, y)\n%%\n%% Created automatically from reaction_ode.m\n\ndy = zeros(size(y));\n\n';
% 
% for n = 2:data.N
%     str_f = [str_f 'dy(' num2str(n) ') = ' dy(n).expr ';\n']
% end


% % save the function
% fp = fopen('tmp_func.m', 'w');
% fprintf(fp, str_f);
% fclose(fp);


% create the anonymoys function handle
str_f = '@(t,y) [0';
for n = 2:data.N
    str_f = [str_f ';' dy(n).expr];
end
str_f = [str_f '];'];

dy = str2func(str_f);


 

% sovle the ODE system
options = odeset('RelTol', 1e-5); % provide the specifications

[t, y] = ode15s( dy, [0, data.T], data.X, options);

output.t = t;
output.species_ts = y;
