# Supplementary material for: Accelerated Sensitivity Analysis in High-Dimensional Stochastic Reaction Networks
Source: PLoS One. 2015 Jul 10;10(7):e0130825. doi: 10.1371/journal.pone.0130825 (PMC4498611; doi:10.1371/journal.pone.0130825)
Supplement: S5 File — A zip file that contains all the Matlab source files needed for the generation of the figures of this publication. (ZIP) [file pone.0130825.s005.zip › matlab_code_and_data/functions/reaction_ssa_coupled.m]

function output = reaction_ssa_coupled(data1,data2, ModelStr)
%
% Stichastic simulation algorithm (SSA) for well-mixed reaction systems.
%
%  ---- INPUT PARAMETERS ----
%   data.M: number of reactions, [1x1]
%   data.N: number of species, [1x1]
%   data.NoJ: number of jumps, [1x1]
%   data.T: final time, [1x1]
%   data.X: initial population of the system, [Nx1]
%   data.stoichio: stoichiometric matrix, [Mx4]
%   data.kr: rate constants, [Mx1]
%   data.cm_rea: connectivity matrix for the reactions, [Mx4]
%   data.cm_spe: connectivity matrix for the species, [NxK+1]
%
% ---- OUTPUT PARAMETERS ----
%   output.t: time vector, [NoJx1]
%   output.species_ts: the concentrations of each species at each time step, [NoJxN]
%
% (c) Giorgos Arampatzis & Yannis Pantazis, 2012, umass & uoc
%     mail: {gtarabat, yannis.pantazis}@gmail.com


RATES        = str2func( ['rates_' ModelStr ]);
UPDATE_RATES = str2func( ['update_rates_' ModelStr ]);

% Rates initialization
c = zeros(data1.M, 3);

for k = 1:data1.M
    c(k,1) = RATES(data1, k);
    c(k,2) = RATES(data2, k);
end


cCoup(:,3) = min(c(:,1),c(:,2));
cCoup(:,1) = c(:,1) - cCoup(:,3);
cCoup(:,2) = c(:,2) - cCoup(:,3);

loc_sum = sum(cCoup,1);
c0 = sum(loc_sum);


Mt_res = length(data1.t_res);
% initialize output struct
output.species_ts1 = zeros(Mt_res, data1.N);
output.species_ts2 = zeros(Mt_res, data1.N);

t = 0;
output.events = 0;
cnt_obs = 1;

% iterate
while t < data1.T    
    
    % check for degenerate states
    if( ~c0 )
        fprintf('\nSystem has reached an absorbing State. All rates are zero.\n');
        
        observable1_OLD = data1.X';
        observable2_OLD = data2.X';
        for i = cnt_obs : Mt_res
            output.species_ts1(i,:) = observable1_OLD;
            output.species_ts2(i,:) = observable2_OLD;
        end
        return;
    end
    
    
    % find coupling, 1:1st chain, 2:2nd chain, 3:both
    c_cum = cumsum( loc_sum );
    coupling = find(c_cum>c_cum(end)*rand, 1, 'first');

    % find which reaction will fire
    c_cum = cumsum( cCoup(:,coupling) );
    reaction = find( c_cum>c_cum(end)*rand, 1, 'first');
    
    
    % compute waiting time
    dt = - log(rand)/c0;
    
    % check if there is a problem in the chosen reaction
    if(~reaction)
       fprintf('\n\nError in %s function. 0 reaction was choosen. Exiting...\n\n', mfilename);
       return;
    end
    
    % store the observable before updating species (for now the observable is just the population)
    observable1_OLD = data1.X';
    observable2_OLD = data2.X';
    
    % update species after reaction
    if( coupling==1 || coupling==3)
        for k=1:4
            ind = data1.cm_rea(reaction, k);
            if data1.cm_rea(reaction, k)
                data1.X(ind) = data1.X(ind) + data1.stoichio(reaction, k);
            end
        end
    end
    
    if( coupling==2 || coupling==3)
        for k=1:4
            ind = data2.cm_rea(reaction, k);
            if data2.cm_rea(reaction, k)
                data2.X(ind) = data2.X(ind) + data2.stoichio(reaction, k);
            end
        end
    end
    
    
    output.events = output.events + 1;
    
    % update the observable array
    t_OLD = t ;
    t = t + dt;
    if( t_OLD <= data1.t_res(cnt_obs) && t > data1.t_res(cnt_obs)   )
        while(  (cnt_obs<=Mt_res) && (data1.t_res(cnt_obs) <= t)  )
            output.species_ts1(cnt_obs,:) = observable1_OLD;
            output.species_ts2(cnt_obs,:) = observable2_OLD;
            cnt_obs = cnt_obs + 1;
        end
    end
    
    % update rates involving species of 'reaction' after species update
    if( coupling==1 || coupling==3)
        c(:,1) = UPDATE_RATES(c(:,1), data1, reaction);
    end
    if( coupling==2 || coupling==3)
        c(:,2) = UPDATE_RATES(c(:,2), data2, reaction);
    end


    cCoup(:,3) = min(c(:,1),c(:,2));
    cCoup(:,1) = c(:,1) - cCoup(:,3);
    cCoup(:,2) = c(:,2) - cCoup(:,3);

    loc_sum = sum(cCoup,1);
    c0 = sum(loc_sum);
    
    
end
