# Supplementary material for: Accelerated Sensitivity Analysis in High-Dimensional Stochastic Reaction Networks
Source: PLoS One. 2015 Jul 10;10(7):e0130825. doi: 10.1371/journal.pone.0130825 (PMC4498611; doi:10.1371/journal.pone.0130825)
Supplement: S5 File — A zip file that contains all the Matlab source files needed for the generation of the figures of this publication. (ZIP) [file pone.0130825.s005.zip › matlab_code_and_data/functions/README.txt]

FOLDER NAME: functions


DESCRIPTION: functions to compute FIM/RER, SSA, coupled SSA.


SUBFOLDERS:
    1. model_rates: rates for the models are written by the user and must be
                    placed into this folder.
