# Supplementary material for: Accelerated Sensitivity Analysis in High-Dimensional Stochastic Reaction Networks
Source: PLoS One. 2015 Jul 10;10(7):e0130825. doi: 10.1371/journal.pone.0130825 (PMC4498611; doi:10.1371/journal.pone.0130825)
Supplement: S5 File — A zip file that contains all the Matlab source files needed for the generation of the figures of this publication. (ZIP) [file pone.0130825.s005.zip › matlab_code_and_data/functions/rxn2csm.m]

function rxn2csm(fname)
%
% Read the file with the reactions and creates the connectivity matrix as
% well as the stoichoimetric matrix. Reaction constants as well as the
% different species are also saved into different files. This function is a
% modified vesrion of the function rxnPreprocessor.m taken from the webpage
% of Vlachos http://www.dion.che.udel.edu/multiscale/software.html
%
%
% Previous comments (Note that the discussed toy example is modified
% accordingly to our input/output specifications):
%
%MATLAB M-FILE FOR READING REACTION NETWORKS
%-------------------------------------------
% Copyright 2005 Dion Vlachos, Kapil Mayawala, Abhijit Chatterjee
% Written by Kapil Mayawala, Department of Chemical Engineering, University of Delaware, Newark, DE 19716, USA
% Tested for MATLAB versions 6.1.0 (R12.1) and 7.0.0 (R14). 
%!!NOTE!!
%--------
%This program is free software; you can redistribute it and/or modify
%it under The terms of the GNU General Public License as published by 
%the Free Software Foundation; either version 2 of the License, or 
%(at your option) any later version.

%This program is distributed in the hope that it will be useful, 
%but WITHOUT ANY WARRANTY; without even the implied warranty of 
%MERCHANTABILITY or FITNESS FOR A PARTICULAR PURPOSE.  See the 
%GNU General Public License for more details.

%You should have received a copy of the GNU General Public
%License along with this program; if not, write to the Free Software
%Foundation, Inc., 59 Temple Place, Suite 330, Boston, MA  02111-1307
%USA

%***********************************************************************************************************

% Purpose: Given a reaction mechanism and reaction rate constants in a text file, it generates 
% 5 text files containing stoichiometric data, reaction rate constants, and related data needed for Binomial
% Tau-leap code. ( visit http://dion.che.udel.edu/multiscale/software.html )  

%************************************************************************************************************

% BEFORE YOU USE
% Note:
%      1. Reactions with only one or two species in each direction can be treated. 
%      2. Operators '+' and '=' and the numerical value of the reaction rate constant need to be 
%         separated by at least one space from the previous and the next entry.
%      3. A Species name cannot be two separate words - for example 
%			carbon + oxygen = carbon dioxide is incorrect
%		but, carbon + oxygen = carbon_dioxide is ok
%      4. The first species is always the NULL which describes the birth or the death of species


%************************************************************************************************************

% Example: Consider a reaction mechanism involving 3 reactants (A, B and C), 4 species (A, B, C, and A2), and 3 
%          reactions. The reaction rate constants for the three reactions are 3.1, 5.1 and 2.7. 
%          A + B --> 2C    k=3.1
%          B --> 3A        k=5.1
%          2A --> A2       k=2.7  

%-----------------------------------------------------------------------------------------

% Input file (e.g., reactions.txt):
%          A + B = 2C 3.1
%          B = 3A 5.1
%          2A = A2 2.7

%------------------------------------------------------------------------------------------

% Output files:
%          1. reactants.txt: It assigns numbers to each reactant, i.e.,
%                            1  NULL
%                            2  A
%                            3  B
%                            4  C
%                            5  A2
%          2. stoichiomatrix.txt: The stoichiometry of participating species in reactions is generated in the 
%                              following format: 
%                             Reaction_number   Stoich_1   Stoich_2    Stoich_3   Stoich_4
%                             1 -1 -1  2  0
%                             2  3  0 -1  0
%                             3 -2  0  1  0
%          3. input_connectivity.txt: The connectivity is generated in the following format
%                             and shows which species are involved in each reaction : 
%                             Reaction_number Connectivity_1 Connectivity_2 Connectivity_3 Connectivity_4
%                i.e.,        1 2 3 4 0
%                             2 3 2 0 0 
%                             3 2 5 0 0
%          4. reaction_constants.txt: The reaction rate constants are generated in the following format: 
%                             Reaction_number   Kinetic_constant
%                i.e.,        1 3.1
%                             2 5.1
%                             3 2.7
%          5. initial_population.txt: The initial population of the species is generated in the following format: 
%                             Species_number   Initial_population
%                i.e.,        1 0
%                             2 100
%                             3 100
%                             4 100
%                             5 100


%--------------------------------------------------------------------------------------------------

% Chatterjee, A., K. Mayawala, J.S. Edwards and D.G. Vlachos. "Time accelerated Monte
% Carlo simulations using the binomial t-leap method." Bioinformatics submitted.

%**********************************************************************************************************


%*************************************************
% read data from file and place first column of file in U,
% second in B, etc.
%*************************************************
[U,B,C,D,P,Q,M,K] = textread(fname,'%s %s %s %s %s %s %s %s');
n = size(U,1);


%*************************************************
% make all vectors the same length
%*************************************************
bb1=size(B,1);
B(bb1+1:n,:)=cellstr(' ');

bb1=size(C,1);
C(bb1+1:n,:)=cellstr(' ');

bb1=size(D,1);
D(bb1+1:n,:)=cellstr(' ');

bb1=size(P,1);
P(bb1+1:n,:)=cellstr(' ');

bb1=size(Q,1);
Q(bb1+1:n,:)=cellstr(' ');

bb1=size(M,1);
M(bb1+1:n,:)=cellstr(' ');

bb1=size(K,1);
K(bb1+1:n,:)=cellstr(' ');

clear bb1;

%*************************************************
% Obtain rate constants and place 
% reactants in vectors U,C
% products in vectors  P,M
%*************************************************
for i=1:1:n
    if strcmp(B(i),'=')
        if (strcmp(D(i),'+') & strcmp(K(i),''))
            K(i)=Q(i);
            M(i)=P(i);
            P(i)=C(i);
            C(i)=cellstr(' ');
        end
    end

    if strcmp(B(i),'+')
        if (strcmp(D(i),'=') & strcmp(K(i),''))
            K(i)=Q(i);
            M(i)=cellstr(' ');
        end
    end

    if strcmp(B(i),'=')
        if strcmp(K(i),'')
            K(i)=D(i);
            M(i)=cellstr(' ');
            P(i)=C(i);
            C(i)=cellstr(' ');
        end
    end
end

K = str2double(K);


%*************************************************
% extract coefficients from U,C,P,M 
% and store them in matrix coeff
%*************************************************
U1=char(U);
C1=char(C);
P1=char(P);
M1=char(M);

l1=length(U1(1,:));
l2=length(C1(1,:));
l3=length(P1(1,:));
l4=length(M1(1,:));
coeff=ones(n,4);

for i=1:1:n
    if l1>0
        d1=str2num(U1(i,1));
        d2=char(d1);
        if ~strcmp(d2,'')
            dummy1=0;
            for j=1:1:l1
                d1=str2num(U1(i,j));
                d2=char(d1);
                if strcmp(d2,'')
                    break
                end
                dummy1=dummy1+1;
            end

            coeff(i,1)=str2num(U1(i,1:dummy1));
            dummy=U1(i,:);
            U1(i,:)=' ';
            for j=1:1:l1-dummy1
                U1(i,j)=dummy(j+dummy1);
            end
        end
    end

    if l2>0
        d1=str2num(C1(i,1));
        d2=char(d1);
        if ~strcmp(d2,'')
            dummy1=0;
            for j=1:1:l2
                d1=str2num(C1(i,j));
                d2=char(d1);
                if strcmp(d2,'')
                    break
                end
                dummy1=dummy1+1;
            end

            coeff(i,2)=str2num(C1(i,1:dummy1));
            dummy=C1(i,:);
            C1(i,:)=' ';
            for j=1:1:l2-dummy1
                C1(i,j)=dummy(j+dummy1);
            end
        end
    end

    if l3>0
        d1=str2num(P1(i,1));
        d2=char(d1);
        if ~strcmp(d2,'')
            dummy1=0;
            for j=1:1:l3
                d1=str2num(P1(i,j));
                d2=char(d1);
                if strcmp(d2,'')
                    break
                end
                dummy1=dummy1+1;
            end
            coeff(i,3)=str2num(P1(i,1:dummy1));
            dummy=P1(i,:);
            P1(i,:)=' ';
            for j=1:1:l3-dummy1
                P1(i,j)=dummy(j+dummy1);
            end
        end
    end

    if l4>0
        d1=str2num(M1(i,1));
        d2=char(d1);
        if ~strcmp(d2,'')
            dummy1=0;
            for j=1:1:l4
                d1=str2num(M1(i,j));
                d2=char(d1);
                if strcmp(d2,'')
                    break
                end
                dummy1=dummy1+1;
            end
            coeff(i,4)=str2num(M1(i,1:dummy1));
            dummy=M1(i,:);
            M1(i,:)=' ';
            for j=1:1:l4-dummy1
                M1(i,j)=dummy(j+dummy1);
            end
        end
    end
end

U=cellstr(U1);
C=cellstr(C1);
P=cellstr(P1);
M=cellstr(M1);
clear U1 C1 P1 M1;


%*************************************************
% in case there are only reaction with one reactant
% or with one product or both, then C, D, or both,
% respectivelly, will be empty. Fill them with spaces
% the size of U.
%*************************************************
TMP = cell(n,1); TMP(:) = {''};
if(size(U,1)~=size(C,1))
    C = TMP;
end
if(size(U,1)~=size(M,1))
    M = TMP;
end


%*************************************************
% find all different reactants. store in vector 'compds'.
% 'n_compd' is the number of different species.
%*************************************************
compds(1) = U(1);
n_compds=1;

for i=1:1:n
    flag=0;
    if l1>0
        if ~strcmp(U(i),'')
            for j=1:1:n_compds
                if strcmp(U(i),compds(j))
                    flag=1;
                end
            end
            if flag==0
                n_compds=n_compds+1;
                compds(n_compds)=U(i);
            end
        end
    end

    flag=0;
    if l2>0
        if ~strcmp(C(i),'')
            for j=1:1:n_compds
                if strcmp(C(i),compds(j))
                    flag=1;
                end
            end
            if flag==0
                n_compds=n_compds+1;
                compds(n_compds)=C(i);
            end
        end
    end

    flag=0;
    if l3>0
        if ~strcmp(P(i),'')
            for j=1:1:n_compds
                if strcmp(P(i),compds(j))
                    flag=1;
                end
            end
            if flag==0
                n_compds=n_compds+1;
                compds(n_compds)=P(i);
            end
        end
    end

    flag=0;
    if l4>0
        if ~strcmp(M(i),'')
            for j=1:1:n_compds
                if strcmp(M(i),compds(j))
                    flag=1;
                end
            end
            if flag==0
                n_compds=n_compds+1;
                compds(n_compds)=M(i);
            end
        end
    end

end


%*************************************************
% Connectivity matrix 
%*************************************************
index0 = (1:n)';
index1 = NaN*ones(n,1);
index2 = NaN*ones(n,1);
index3 = NaN*ones(n,1);
index4 = NaN*ones(n,1);

for i=1:1:n
    index1(i)=0; index2(i)=0; index3(i)=0; index4(i)=0;
    
    for j=1:1:n_compds
        if l1>0
            if strcmp(U(i),compds(j))
                index1(i)=j;
            end
        end
        if l2>0
            if strcmp(C(i),compds(j))
                index2(i)=j;
            end
        end
        if l3>0
            if strcmp(P(i),compds(j))
                index3(i)=j;
            end
        end        
        if l4>0
            if strcmp(M(i),compds(j))
                index4(i)=j;
            end
        end

    end
end
Connectivity = [index1 index2 index3 index4];

%*************************************************
% Stoichiometric matrix
%*************************************************
Stoichio = coeff;
Stoichio(Connectivity==0) = 0;
Stoichio(:,1:2) = -Stoichio(:,1:2);


%*************************************************
% Insert NULL "species"
%*************************************************

% check if NULL is present
isNULL = 0;
for posNULL = 1:n_compds
     isNULL = strcmp(compds{posNULL},'NULL');
     if(isNULL), break; end
end


if( isNULL )
    A = [U C P M];
   
    % Fix 'Stoichio' matrix
    for i=1:n
        for j=1:4
            if(strcmp(A(i,j),'NULL'))
                Stoichio(i,j) = 0;
            end
        end
    end
    
    % Fix 'compds' vector
    compds = { compds{posNULL} compds{1:posNULL-1} compds{posNULL+1:end} };

    % Fix 'Connectivity' matrix
    A = Connectivity;
    ind = Connectivity==posNULL;
    A(ind) = 1;
    ind = (Connectivity<posNULL) & (Connectivity>0);
    A(ind) = Connectivity(ind) + 1;    
    
else
    % Fix 'compds' vector
    compds = { 'NULL' compds{1:end} };
    n_compds = n_compds + 1;
    
    % Fix 'Connectivity' matrix
    A = Connectivity;
    ind = Connectivity>0;
    A(ind) = Connectivity(ind) + 1;
end

Connectivity = A;
clear A;    


%*************************************************
% write data in files
%*************************************************
compds
Connectivity = [index0 Connectivity]
Stoichio     = [index0 Stoichio]
Constants    = [index0 K]

% set initial data. just to be there.
X0 = 100*ones(n_compds,1);
X0(1) = 0;
X0 = [ (1:n_compds)' X0];

% take input file name until the dot
outputfile = fname(1: regexp(fname,'\.')-1);


% write reactants in a file
fid = fopen([outputfile '_reactants.txt'],'w');
for i=1:1:n_compds
    fprintf(fid,'%i',i);
    g=char(compds(i));
    fprintf(fid,'  %s\n',g);
end
fclose(fid);


dlmwrite([outputfile '_connectivity.txt']  , Connectivity,' ');
dlmwrite([outputfile '_stoichiomatrix.txt'], Stoichio,' ');
dlmwrite([outputfile '_reaction_constants.txt'], Constants,' ');
dlmwrite([outputfile '_initial_population.txt'], X0,' ');
